# Supplementary material for: Protein-truncating variant in APOL3 increases chronic kidney disease risk in epistasis with APOL1 risk alleles
Source: JCI Insight. 2024 Oct 8;9(19):e181238. doi: 10.1172/jci.insight.181238 (PMC11466179; doi:10.1172/jci.insight.181238)
Supplement: Supplemental tables 1-7 [file jciinsight-9-181238-s145.xlsx]

## Sheet: Supp. Table 1
Supplemental Table 1. The 62 studied variants in the APOL gene cluster with a minor allele frequency (MAF) > 0.1% in the PMBB AFR population (n = 11,198)
Aallele frequency > 0.5 for the minor allele as determined by gnomAD
MarkerID (chr:pos:ref:alt)	rsID	Gene	Major	Minor	Function	AA Change	PMBB AFR MAF	PMBB EUR MAF	PMBB AFR/EUR MAF Ratio
22:36265995:D:6	rs71785313	APOL1 (G2)	AATAATT	A	Inframe Deletion	p.N388_Y389del	0.137849	0.00019787	696.668
22:36265988:T:G	rs60910145	APOL1 (G1)	T	G	Nonsynonymous	p.I384M	0.21486	0.000296795	723.934
22:36265860:A:G	rs73885319	APOL1 (G1)	A	G	Nonsynonymous	p.S324G	0.218655	0.000329772	663.05
22:36265845:G:A	rs16996616	APOL1	G	A	Nonsynonymous	p.D337N	0.0838543	0.00122024	68.7197
22:36265645:G:A	rs73403889	APOL1	G	A	Nonsynonymous	p.G270D	0.0101804	0.000214352	47.4939
22:36265628:C:A	rs73885316	APOL1	C	A	Nonsynonymous	p.N246K	0.0229059	0.000214352	106.861
22:36265600:G:A	rs136176	APOL1	A	G	Nonsynonymous	p.R255K	0.0516164	0.206404	0.250074
22:36265520:G:A	rs136175	APOL1	A	G	Nonsynonymous	p.M228I	0.0585372	0.206602	0.283333
22:36265363:A:G	rs116136671	APOL1	A	G	Nonsynonymous	p.N176S	0.0450973	0.000280306	160.886
22:36265284:G:A	rs2239785	APOL1	A	G	Nonsynonymous	p.E150K	0.632A	0.209042	3.02325
22:36261694:G:A	rs41297245	APOL1	G	A	Nonsynonymous	p.G96R	0.0438025	0.0507354	0.863351
22:36254984:C:T	rs199650512	APOL1	C	T	Nonsynonymous	p.S10F	0.0117878	0.000445192	26.4781
22:36254978:G:A	rs769299217	APOL1	G	A	Nonsynonymous	p.R8K	0.0119218	0.000445192	26.779
22:36254947:T:C	rs200136783	APOL1	T	C	Nonsynonymous	p.C14R	0.0114306	0.000395726	28.8852
22:36231458:T:C	rs188431982	APOL2	T	C	Nonsynonymous	p.I7V	0.0115646	0.000148397	77.9298
22:36228185:C:T	rs118097350	APOL2	C	T	Nonsynonymous	p.R78K	0.00191999	0.00880491	0.218059
22:36228077:G:A	rs201222628	APOL2	G	A	Nonsynonymous	p.T114I	0.00133953	0	Inf
22:36227934:C:T	rs151258173	APOL2	C	T	Nonsynonymous	p.A162T	0.00107162	0.000197863	5.41597
22:36227874:G:A	rs7285167	APOL2	G	A	Nonsynonymous	p.R182C	0.296035	0.0840588	3.52176
22:36227856:C:T	rs148745051	APOL2	C	T	Nonsynonymous	p.G188S	0.00763529	0	Inf
22:36227625:C:T	rs73885303	APOL2	C	T	Nonsynonymous	p.A265T	0.00620647	0.000214352	28.9546
22:36202012:T:C	rs132736	APOL4	T	C	Nonsynonymous	p.I9V	0.616A	0.394506	1.56089
22:36202003:C:G	rs80587	APOL4	C	G	Nonsynonymous	p.V12L	0.616A	0.394506	1.56066
22:36201698:A:C	rs9610445	APOL4	A	C	Splicing	c.35+2T>G	0.169361	0.107703	1.57248
22:36195429:G:A	rs77639244	APOL4	G	A	Nonsynonymous	p.R31C	0.0985444	0.000494658	199.217
22:36195356:C:G	rs140324556	APOL4	C	G	Nonsynonymous	p.S55T	0.00660832	3.29772e-05	200.391
22:36191840:C:T	rs78582347	APOL4	C	T	Nonsynonymous	p.M94I	0.0979639	0.000461681	212.19
22:36191797:D:2	rs5845253	APOL4	ACT	A	Frameshift Substitution	p.E108Vfs*21	0.242722	0.512*	0.473819
22:36191656:T:C	rs132700	APOL4	T	C	Nonsynonymous	p.M156V	0.389534	0.301494	1.29201
22:36191578:C:A	rs185794495	APOL4	C	A	Nonsynonymous	p.A182S	0.00549205	0	Inf
22:36191463:C:T	rs2227168	APOL4	C	T	Nonsynonymous	p.R220H	0.665A	0.487716	1.36383
22:36191356:G:A	rs117014418	APOL4	G	A	Nonsynonymous	p.R256C	0.00116092	0.000560612	2.07081
22:36191355:C:A	rs368790369	APOL4	C	T	Nonsynonymous	p.R256L	0.00151867	1.64897e-05	92.0983
22:36191298:C:T	rs61730819	APOL4	C	T	Nonsynonymous	p.R275H	0.0995714	0.000807941	123.241
22:36191263:G:A	rs150226555	APOL4	G	A	Nonsynonymous	p.R287W	0.00785855	6.59544e-05	119.151
22:36191262:C:T	rs76473883	APOL4	C	T	Nonsynonymous	p.R287Q	0.0254063	3.29772e-05	770.421
22:36191175:G:T	rs6000173	APOL4	G	T	Nonsynonymous	p.A316E	0.659A	0.487238	1.35317
22:36191167:C:T	rs61730820	APOL4	C	T	Nonsynonymous	p.E319K	0.0179496	0.000197863	90.7174
22:36191154:G:A	rs6000172	APOL4	G	A	Nonsynonymous	p.S323L	0.659A	0.487238	1.35317
22:36191106:G:T	rs111781032	APOL4	G	T	Nonsynonymous	p.T339N	0.0978746	0.000461681	211.996
22:36160834:T:C	rs148712729	APOL3	T	C	Nonsynonymous	p.S20G	0.00464369	0	Inf
22:36160775:G:T	rs132653	APOL3	T	G	Nonsynonymous	p.S39R	0.494999	0.17346	2.85368
22:36160720:G:A	rs11089781	APOL3	G	A	Stop-gain	p.Q58*	0.210707	0.000643055	327.666
22:36160681:T:C	rs79419411	APOL3	T	C	Nonsynonymous	p.R71G	0.0825147	0.000263817	312.772
22:36142005:G:A	rs6000152	APOL3	G	A	Nonsynonymous	p.A135V	0.069432	0.00179726	38.6322
22:36141823:C:T	rs140252051	APOL3	C	T	Nonsynonymous	p.A196T	0.00160743	0.00573803	0.280136
22:36141750:G:A	rs116147257	APOL3	G	A	Nonsynonymous	p.T220I	0.0420164	0.000610078	68.8706
22:36141715:C:T	rs61741884	APOL3	C	T	Nonsynonymous	p.V232M	0.014065	0.0620631	0.226625
22:35728890:C:T	rs143581523	APOL5	C	T	Stop-gain	p.R432*	0.00218789	0	Inf
22:35728842:D:1	rs75305023	APOL5	GC	G	Frameshift Substitution	p.P417Hfs*27	0.0392927	9.89315e-05	397.171
22:35728813:C:G	rs2076673	APOL5	C	G	Nonsynonymous	p.S406C	0.220084	0.312321	0.704673
22:35727036:C:T	rs2076672	APOL5	C	T	Nonsynonymous	p.T323M	0.116137	0.268632	0.432327
22:35726883:C:T	rs2076671	APOL5	C	T	Nonsynonymous	p.T272M	0.320816	0.306177	1.04781
22:35726744:G:A	rs144692919	APOL5	G	A	Nonsynonymous	p.A226T	0.00138418	1.64886e-05	83.9475
22:35726677:C:A	rs73155887	APOL5	C	A	Nonsynonymous	p.S203R	0.00200929	0.0107011	0.187765
22:35726454:C:A	rs73411940	APOL5	C	A	Nonsynonymous	p.T129N	0.00683158	1.64886e-05	414.321
22:35726333:T:A	rs41283201	APOL5	T	A	Nonsynonymous	p.S89T	0.0635381	0.0305698	2.07846
22:35726318:C:T	rs142921839	APOL5	C	T	Stop-gain	p.R84*	0.00437578	0.00011542	37.9118
22:35726309:G:A	rs5999985	APOL5	G	A	Nonsynonymous	p.E81K	0.0433113	0.000626566	69.1248
22:35659083:T:A	rs5999923	APOL6	T	A	Nonsynonymous	p.N173K	0.0446062	0.0240733	1.85293
22:35658958:C:T	rs151167916	APOL6	C	T	Nonsynonymous	p.R132C	0.00165208	0.000131909	12.5244
22:35658694:A:G	rs114524776	APOL6	A	G	Nonsynonymous	p.R44G	0.028264	0.000313283	90.2186

## Sheet: Supp. Table 2
Supplemental Table 2. All significant phenotype associations from AFR analyses against binary phecodes
MarkerID	rsID	Gene	OR	CI	p.fixed	phecode	Description
22:36265284:G:A	rs2239785	APOL1	1.497	[1.337,1.675]	1.06448e-12	585.32	End stage renal disease
22:36265284:G:A	rs2239785	APOL1	1.642	[1.402,1.924]	4.13726e-10	587	Kidney replaced by transpant
22:36265284:G:A	rs2239785	APOL1	1.324	[1.207,1.452]	1.31961e-09	401.22	Hypertensive chronic kidney disease
22:36265284:G:A	rs2239785	APOL1	1.238	[1.146,1.337]	3.23681e-08	585.3	Chronic renal failure [CKD]
22:36265284:G:A	rs2239785	APOL1	1.244	[1.148,1.348]	5.29038e-08	401.2	Hypertensive heart and/or renal disease
22:36265860:A:G	rs73885319	APOL1	2.162	[1.86,2.513]	4.41627e-24	587	Kidney replaced by transpant
22:36265860:A:G	rs73885319	APOL1	2.037	[1.768,2.347]	3.3705e-23	580	Nephritis; nephrosis; renal sclerosis
22:36265860:A:G	rs73885319	APOL1	1.7	[1.52,1.901]	6.91701e-21	585.32	End stage renal disease
22:36265860:A:G	rs73885319	APOL1	2.62	[2.02,3.398]	1.95361e-13	580.1	Glomerulonephritis
22:36265860:A:G	rs73885319	APOL1	2.298	[1.809,2.917]	4.31495e-12	580.32	Nephritis and nephropathy with pathological lesion
22:36265860:A:G	rs73885319	APOL1	1.32	[1.215,1.434]	2.53976e-11	585.3	Chronic renal failure [CKD]
22:36265860:A:G	rs73885319	APOL1	1.804	[1.512,2.153]	3.05004e-11	580.3	Nephritis and nephropathy without mention of glomerulonephritis
22:36265860:A:G	rs73885319	APOL1	1.557	[1.361,1.782]	5.93641e-11	851	Complications of transplants and reattached limbs
22:36265860:A:G	rs73885319	APOL1	2.902	[2.091,4.027]	9.46307e-11	580.12	Non-proliferative glomerulonephritis
22:36265860:A:G	rs73885319	APOL1	1.516	[1.33,1.727]	2.09981e-10	279.1	Immunity deficiency
22:36265860:A:G	rs73885319	APOL1	2.298	[1.77,2.984]	2.10904e-10	963	Poisoning by primarily systemic agents
22:36265860:A:G	rs73885319	APOL1	2.294	[1.763,2.985]	3.16725e-10	963.1	Antineoplastic and immunosuppressive drugs causing adverse effects
22:36265860:A:G	rs73885319	APOL1	1.512	[1.322,1.729]	7.72209e-10	588	Disorders resulting from impaired renal function
22:36265860:A:G	rs73885319	APOL1	1.343	[1.219,1.479]	1.22123e-09	401.22	Hypertensive chronic kidney disease
22:36265860:A:G	rs73885319	APOL1	1.387	[1.244,1.548]	2.13286e-09	269	Proteinuria
22:36265860:A:G	rs73885319	APOL1	1.433	[1.266,1.623]	6.5975e-09	279	Disorders involving the immune mechanism
22:36265860:A:G	rs73885319	APOL1	1.421	[1.256,1.607]	1.12242e-08	401.3	Other hypertensive complications
22:36265860:A:G	rs73885319	APOL1	2.247	[1.679,3.007]	2.57099e-08	580.4	Renal sclerosis, NOS
22:36265860:A:G	rs73885319	APOL1	1.237	[1.143,1.338]	6.93055e-08	585	Renal failure
22:36265860:A:G	rs73885319	APOL1	1.261	[1.157,1.375]	7.52626e-08	401.2	Hypertensive heart and/or renal disease
22:36265860:A:G	rs73885319	APOL1	1.272	[1.16,1.394]	1.37961e-07	586	Other disorders of the kidney and ureters
22:36265860:A:G	rs73885319	APOL1	1.444	[1.253,1.664]	1.85156e-07	588.2	Secondary hyperparathyroidism (of renal origin)
22:36265860:A:G	rs73885319	APOL1	3.553	[2.136,5.912]	5.24973e-07	580.11	Proliferative glomerulonephritis
22:36265988:T:G	rs60910145	APOL1	2.024	[1.756,2.333]	1.0906e-22	580	Nephritis; nephrosis; renal sclerosis
22:36265988:T:G	rs60910145	APOL1	2.108	[1.813,2.451]	1.51573e-22	587	Kidney replaced by transpant
22:36265988:T:G	rs60910145	APOL1	1.681	[1.502,1.88]	5.83252e-20	585.32	End stage renal disease
22:36265988:T:G	rs60910145	APOL1	2.586	[1.994,3.355]	4.14581e-13	580.1	Glomerulonephritis
22:36265988:T:G	rs60910145	APOL1	2.254	[1.775,2.864]	1.39816e-11	580.32	Nephritis and nephropathy with pathological lesion
22:36265988:T:G	rs60910145	APOL1	1.79	[1.499,2.138]	6.22348e-11	580.3	Nephritis and nephropathy without mention of glomerulonephritis
22:36265988:T:G	rs60910145	APOL1	1.311	[1.206,1.425]	9.33168e-11	585.3	Chronic renal failure [CKD]
22:36265988:T:G	rs60910145	APOL1	1.551	[1.354,1.775]	1.04917e-10	851	Complications of transplants and reattached limbs
22:36265988:T:G	rs60910145	APOL1	2.88	[2.076,3.998]	1.24953e-10	580.12	Non-proliferative glomerulonephritis
22:36265988:T:G	rs60910145	APOL1	2.274	[1.751,2.955]	3.8411e-10	963	Poisoning by primarily systemic agents
22:36265988:T:G	rs60910145	APOL1	2.27	[1.744,2.956]	5.68977e-10	963.1	Antineoplastic and immunosuppressive drugs causing adverse effects
22:36265988:T:G	rs60910145	APOL1	1.35	[1.226,1.488]	6.63416e-10	401.22	Hypertensive chronic kidney disease
22:36265988:T:G	rs60910145	APOL1	1.499	[1.314,1.709]	7.42423e-10	279.1	Immunity deficiency
22:36265988:T:G	rs60910145	APOL1	1.511	[1.32,1.729]	9.76559e-10	588	Disorders resulting from impaired renal function
22:36265988:T:G	rs60910145	APOL1	1.379	[1.235,1.539]	5.02033e-09	269	Proteinuria
22:36265988:T:G	rs60910145	APOL1	1.416	[1.25,1.605]	2.28606e-08	279	Disorders involving the immune mechanism
22:36265988:T:G	rs60910145	APOL1	2.247	[1.678,3.009]	2.71498e-08	580.4	Renal sclerosis, NOS
22:36265988:T:G	rs60910145	APOL1	1.401	[1.238,1.586]	4.71151e-08	401.3	Other hypertensive complications
22:36265988:T:G	rs60910145	APOL1	1.264	[1.159,1.379]	6.35598e-08	401.2	Hypertensive heart and/or renal disease
22:36265988:T:G	rs60910145	APOL1	1.444	[1.252,1.664]	2.07774e-07	588.2	Secondary hyperparathyroidism (of renal origin)
22:36265988:T:G	rs60910145	APOL1	1.225	[1.131,1.326]	3.0007e-07	585	Renal failure
22:36265988:T:G	rs60910145	APOL1	1.257	[1.146,1.379]	6.40449e-07	586	Other disorders of the kidney and ureters
22:36227874:G:A	rs7285167	APOL2	1.691	[1.466,1.949]	2.35835e-13	587	Kidney replaced by transpant
22:36227874:G:A	rs7285167	APOL2	1.599	[1.399,1.827]	2.86537e-12	580	Nephritis; nephrosis; renal sclerosis
22:36227874:G:A	rs7285167	APOL2	1.43	[1.287,1.589]	1.29468e-11	585.32	End stage renal disease
22:36227874:G:A	rs7285167	APOL2	1.271	[1.161,1.391]	9.56025e-08	401.22	Hypertensive chronic kidney disease
22:36227874:G:A	rs7285167	APOL2	1.298	[1.172,1.438]	3.11164e-07	269	Proteinuria
22:36227874:G:A	rs7285167	APOL2	1.376	[1.211,1.564]	4.68377e-07	851	Complications of transplants and reattached limbs
22:36160720:G:A	rs11089781	APOL3	1.394	[1.244,1.562]	5.17834e-09	585.32	End stage renal disease
22:36160720:G:A	rs11089781	APOL3	1.494	[1.293,1.727]	2.74689e-08	580	Nephritis; nephrosis; renal sclerosis

## Sheet: Supp. Table 3
Supplemental Table 3. All significant phenotype associations from META analyses against binary phecodes
MarkerID	rsID	Gene	OR	CI	p.fixed	phecode	Description
22:36265284:G:A	rs2239785	APOL1	1.265	[1.168,1.370]	8.48201e-09	585.32	End stage renal disease
22:36265284:G:A	rs2239785	APOL1	1.301	[1.176,1.439]	3.1153e-07	587	Kidney replaced by transplant
22:36265860:A:G	rs73885319	APOL1	2.166	[1.864,2.517]	6.09534e-24	587	Kidney replaced by transplant
22:36265860:A:G	rs73885319	APOL1	2.051	[1.781,2.362]	2.01428e-23	580	Nephritis; nephrosis; renal sclerosis
22:36265860:A:G	rs73885319	APOL1	1.706	[1.526,1.908]	6.1312e-21	585.32	End stage renal disease
22:36265860:A:G	rs73885319	APOL1	2.61	[2.013,3.384]	4.55899e-13	580.1	Glomerulonephritis
22:36265860:A:G	rs73885319	APOL1	2.311	[1.821,2.934]	5.9143e-12	580.32	Nephritis and nephropathy with pathological lesion
22:36265860:A:G	rs73885319	APOL1	1.814	[1.52,2.164]	3.93591e-11	580.3	Nephritis and nephropathy without mention of glomerulonephritis
22:36265860:A:G	rs73885319	APOL1	1.321	[1.216,1.435]	4.5844e-11	585.3	Chronic renal failure [CKD]
22:36265860:A:G	rs73885319	APOL1	1.559	[1.363,1.784]	1.02882e-10	851	Complications of transplants and reattached limbs (Transplant complications)
22:36265860:A:G	rs73885319	APOL1	2.892	[2.085,4.013]	2.07422e-10	580.12	Non-proliferative glomerulonephritis
22:36265860:A:G	rs73885319	APOL1	1.515	[1.33,1.726]	4.21463e-10	279.1	Immunity deficiency
22:36265860:A:G	rs73885319	APOL1	2.289	[1.763,2.971]	4.94295e-10	963	Poisoning by primarily systemic agents
22:36265860:A:G	rs73885319	APOL1	2.284	[1.756,2.972]	7.38435e-10	963.1	Antineoplastic and immunosuppressive drugs causing adverse effects
22:36265860:A:G	rs73885319	APOL1	1.51	[1.32,1.727]	1.73531e-09	588	Disorders resulting from impaired renal function
22:36265860:A:G	rs73885319	APOL1	1.343	[1.219,1.48]	2.27707e-09	401.22	Hypertensive chronic kidney disease
22:36265860:A:G	rs73885319	APOL1	1.389	[1.245,1.549]	3.69659e-09	269	Proteinuria
22:36265860:A:G	rs73885319	APOL1	1.438	[1.27,1.627]	9.50712e-09	279	Disorders involving the immune mechanism
22:36265860:A:G	rs73885319	APOL1	1.424	[1.259,1.61]	1.82266e-08	401.3	Other hypertensive complications
22:36265860:A:G	rs73885319	APOL1	2.294	[1.717,3.066]	1.98543e-08	580.4	Renal sclerosis, NOS
22:36265860:A:G	rs73885319	APOL1	1.238	[1.144,1.34]	1.09038e-07	585	Renal failure
22:36265860:A:G	rs73885319	APOL1	1.26	[1.156,1.374]	1.59276e-07	401.2	Hypertensive heart and/or renal disease
22:36265860:A:G	rs73885319	APOL1	1.272	[1.161,1.394]	2.55232e-07	586	Other disorders of the kidney and ureters
22:36265860:A:G	rs73885319	APOL1	1.442	[1.252,1.661]	4.04283e-07	588.2	Secondary hyperparathyroidism (of renal origin)
22:36265988:T:G	rs60910145	APOL1	2.038	[1.769,2.348]	6.47132e-23	580	Nephritis; nephrosis; renal sclerosis
22:36265988:T:G	rs60910145	APOL1	2.113	[1.818,2.456]	2.07383e-22	587	Kidney replaced by transplant
22:36265988:T:G	rs60910145	APOL1	1.688	[1.509,1.888]	5.14745e-20	585.32	End stage renal disease
22:36265988:T:G	rs60910145	APOL1	2.577	[1.987,3.342]	9.63355e-13	580.1	Glomerulonephritis
22:36265988:T:G	rs60910145	APOL1	2.268	[1.786,2.881]	1.93617e-11	580.32	Nephritis and nephropathy with pathological lesion
22:36265988:T:G	rs60910145	APOL1	1.8	[1.508,2.149]	8.03427e-11	580.3	Nephritis and nephropathy without mention of glomerulonephritis
22:36265988:T:G	rs60910145	APOL1	1.312	[1.207,1.426]	1.67548e-10	585.3	Chronic renal failure [CKD]
22:36265988:T:G	rs60910145	APOL1	2.872	[2.07,3.984]	2.73305e-10	580.12	Non-proliferative glomerulonephritis
22:36265988:T:G	rs60910145	APOL1	1.545	[1.35,1.769]	2.79356e-10	851	Complications of transplants and reattached limbs (Transplant complications)
22:36265988:T:G	rs60910145	APOL1	2.265	[1.744,2.942]	8.91622e-10	963	Poisoning by primarily systemic agents
22:36265988:T:G	rs60910145	APOL1	1.351	[1.226,1.489]	1.23194e-09	401.22	Hypertensive chronic kidney disease
22:36265988:T:G	rs60910145	APOL1	2.261	[1.737,2.943]	1.31447e-09	963.1	Antineoplastic and immunosuppressive drugs causing adverse effects
22:36265988:T:G	rs60910145	APOL1	1.498	[1.314,1.707]	1.45344e-09	279.1	Immunity deficiency
22:36265988:T:G	rs60910145	APOL1	1.508	[1.318,1.726]	2.18825e-09	588	Disorders resulting from impaired renal function
22:36265988:T:G	rs60910145	APOL1	1.381	[1.237,1.541]	8.66158e-09	269	Proteinuria
22:36265988:T:G	rs60910145	APOL1	2.295	[1.717,3.069]	2.05749e-08	580.4	Renal sclerosis, NOS
22:36265988:T:G	rs60910145	APOL1	1.421	[1.255,1.61]	3.24038e-08	279	Disorders involving the immune mechanism
22:36265988:T:G	rs60910145	APOL1	1.404	[1.241,1.589]	7.66521e-08	401.3	Other hypertensive complications
22:36265988:T:G	rs60910145	APOL1	1.263	[1.158,1.378]	1.3402e-07	401.2	Hypertensive heart and/or renal disease
22:36227874:G:A	rs7285167	APOL2	1.368	[1.248,1.499]	1.94604e-11	585.32	End stage renal disease
22:36227874:G:A	rs7285167	APOL2	1.456	[1.298,1.633]	1.43423e-10	587	Kidney replaced by transplant
22:36227874:G:A	rs7285167	APOL2	1.36	[1.218,1.518]	4.60805e-08	580	Nephritis; nephrosis; renal sclerosis
22:36227874:G:A	rs7285167	APOL2	1.219	[1.131,1.314]	2.10312e-07	401.22	Hypertensive chronic kidney disease
22:36160720:G:A	rs11089781	APOL3	1.401	[1.251,1.57]	5.73854e-09	585.32	End stage renal disease
22:36160720:G:A	rs11089781	APOL3	1.502	[1.299,1.735]	3.56313e-08	580	Nephritis; nephrosis; renal sclerosis
22:36265988:T:G	rs60910145	APOL1	1.257	[1.146,1.379]	6.40449e-07	586	Other disorders of the kidney and ureters
22:36227874:G:A	rs7285167	APOL2	1.691	[1.466,1.949]	2.35835e-13	587	Kidney replaced by transpant
22:36227874:G:A	rs7285167	APOL2	1.599	[1.399,1.827]	2.86537e-12	580	Nephritis; nephrosis; renal sclerosis
22:36227874:G:A	rs7285167	APOL2	1.43	[1.287,1.589]	1.29468e-11	585.32	End stage renal disease
22:36227874:G:A	rs7285167	APOL2	1.271	[1.161,1.391]	9.56025e-08	401.22	Hypertensive chronic kidney disease
22:36227874:G:A	rs7285167	APOL2	1.298	[1.172,1.438]	3.11164e-07	269	Proteinuria
22:36227874:G:A	rs7285167	APOL2	1.376	[1.211,1.564]	4.68377e-07	851	Complications of transplants and reattached limbs
22:36160720:G:A	rs11089781	APOL3	1.394	[1.244,1.562]	5.17834e-09	585.32	End stage renal disease
22:36160720:G:A	rs11089781	APOL3	1.494	[1.293,1.727]	2.74689e-08	580	Nephritis; nephrosis; renal sclerosis

## Sheet: Supp. Table 4
Supplemental Table 4. Conditional associations on APOL1 p.N264K in PMBB AFR population
Unconditional analysis
phecode	OR	95% CI	p-value	Phenotype
585.32	1.394	[1.244,1.562]	5.18e-09	End stage renal disease
580	1.494	[1.293,1.727]	2.75e-08	Nephritis; nephrosis; renal sclerosis
Conditioning on APOL1 p.N264K
phecode	OR	95% CI	p-value	Phenotype
585.32	1.4199	[1.260,1.599]	4.01e-09	End stage renal disease
580	1.2071	[1.320,1.802]	2.36e-08	Nephritis; nephrosis; renal sclerosis
Conditioning on APOL1 G1/G2 recessive
phecode	OR	95% CI	p-value	Phenotype
585.32	1.1567	[1.025-1.306]	0.00935	End stage renal disease
580	1.2071	[1.032-1.412]	0.00932	Nephritis; nephrosis; renal sclerosis
Conditioning on APOL1 G1/G2 recessive AND APOL1 p.N264K
phecode	OR	95% CI	p-value	Phenotype
585.32	1.1533	[1.021-1.302]	0.0106	End stage renal disease
580	1.1997	[1.026-1.403]	0.0115	Nephritis; nephrosis; renal sclerosis

## Sheet: Supp. Table 5 
Supplemental Table 5. All relevant quantitative trait associations for APOL3 variant p.Q58*, including serum-derived laboratory measurements as well as CT imaging-derived quantitative imaging traits
Associations that reached nominal significance (p-value < 0.05) are in bold. Associations were performed solely in the AFR population in PMBB unless otherwise specified
Phenotype		beta	SE	p-value	# samples
Basophil %	Min	-0.0363645	0.0136967	0.00793131	10154
	Median	-0.0202721	0.0160148	0.205573	10154
	Max	0.00803241	0.0163802	0.623869	10154
Creatinine	Min	0.0433096	0.0152774	0.00458422	10435
	Median	0.0572177	0.0151485	0.000158654	10435
	Max	0.0704207	0.0152442	3.8465e-06	10435
eGFR	Min	-0.078156	0.0150756	2.16858e-07	10435
	Median	-0.0643504	0.0149133	1.59634e-05	10435
	Max	-0.046662	0.0144565	0.00124769	10435
Eosinophil %	Min	-0.026982	0.0149299	0.0707242	10125
	Median	-0.0109241	0.0168172	0.515965	10125
	Max	0.0162092	0.0166044	0.328968	10125
Lymphocyte %	Min	-0.0500299	0.018048	0.00557043	10118
	Median	-0.0521238	0.0179581	0.00370176	10118
	Max	-0.0130151	0.0158771	0.412364	10118
Monocyte %	Min	-0.044254	0.0163427	0.00677145	10141
	Median	-0.0164077	0.0164567	0.318755	10141
	Max	0.0178233	0.0161571	0.269972	10141
RBCs	Min	-0.0489418	0.0167537	0.0034863	10020
	Median	-0.0411342	0.0166839	0.013682	10020
	Max	-0.0029037	0.0174436	0.867793	10020
WBCs	Min	-0.00730497	0.0156455	0.640567	10632
	Median	0.0227879	0.0168684	0.176722	10632
	Max	0.0363043	0.0166976	0.0296887	10632
Kidney Volume	Min	-0.123986	0.0409949	0.00249098	1767
	Median	-0.109189	0.0415915	0.00865814	1767
	Max	-0.0851354	0.0413349	0.0394321	1767
Kidney SurfaceArea	Min	-0.108529	0.0387903	0.00514445	1768
	Median	-0.103559	0.0393601	0.00851162	1768
	Max	-0.0847078	0.039297	0.0311163	1768
MVP eGFR	Mean	-0.0416	0.005681	2.424e-13	110674
MVP Creatinine	Mean	0.0265	0.004692	1.634e-08	116531
All of Us eGFR	Min	-0.025703	0.00968717	0.0079709	25572
All of Us Creatinine	Max	0.0252141	0.00952628	0.00812581	25572

## Sheet: Supp. Table 6
Supplemental Table 6. All relevant meta-analyzed quantitative trait associations for APOL3 variant p.Q58*, including serum-derived laboratory measurements as well as CT imaging-derived quantitative imaging traits
Associations that reached nominal significance (p-value < 0.05) are in bold. Associations were performed in PMBB unless otherwise specified
Phenotype		beta	SE	p-value	# samples
Basophil %	Min	-0.0349501	0.0136449	0.0104247	35887
	Median	-0.0191631	0.0159507	0.229596	35887
	Max	0.00838806	0.0163098	0.607046	35887
Creatinine	Min	0.0418815	0.0152046	0.0058777	38252
	Median	0.0551366	0.0150658	0.000252493	38252
	Max	0.0702649	0.0151655	3.60048e-06	38252
eGFR	Min	-0.0781079	0.0149933	1.89333e-07	38252
	Median	-0.06245	0.0148167	2.49972e-05	38252
	Max	-0.0447638	0.0143675	0.00183549	38252
Eosinophil %	Min	-0.0258153	0.014868	0.0825112	35613
	Median	-0.0113318	0.0167411	0.49848	35613
	Max	0.0164223	0.01653	0.320475	35613
Lymphocyte %	Min	-0.0518869	0.017943	0.00383093	35502
	Median	-0.0551383	0.0178514	0.00201009	35502
	Max	-0.0138636	0.0158113	0.380588	35502
Monocyte %	Min	-0.0443402	0.016273	0.00643443	35773
	Median	-0.0169965	0.0163789	0.299405	35773
	Max	0.0176359	0.0160861	0.272928	35773
RBCs	Min	-0.0506507	0.0166751	0.00238553	36864
	Median	-0.0425285	0.0166042	0.0104279	36864
	Max	-0.00358026	0.0173469	0.836485	36864
WBCs	Min	-0.00824328	0.0155852	0.596862	38333
	Median	0.0232538	0.01679	0.166059	38333
	Max	0.0371053	0.016623	0.0256038	38333
Kidney Volume	Min	-0.128629	0.0408412	0.00163559	5222
	Median	-0.115512	0.0414244	0.00529539	5222
	Max	-0.0925815	0.0411692	0.024525	5222
Kidney SurfaceArea	Min	-0.10932	0.0386662	0.00469474	5223
	Median	-0.105766	0.0392228	0.00700662	5223
	Max	-0.088011	0.0391579	0.0246022	5223
MVP eGFR	Mean	-0.0421489	0.00563811	7.67858e-14	516011
MVP Creatinine	Mean	0.0268546	0.00466937	8.85989e-09	544632
All of Us eGFR	Min	-0.0259211	0.00961141	0.0069987	109701
All of Us Creatinine	Max	0.0255366	0.00945753	0.00693121	109701

## Sheet: Supp. Table 7
Supplemental Table 7. Carrier counts for APOL1 G1/G2 and APOL3 p.Q58* variants in PMBB AFR population
	APOL3 p.Q58* 0/0	APOL3 p.Q58* 0/1	APOL3 p.Q58* 1/1
APOL1 G1/G2 - 0	3761	857	56	4674
APOL1 G1/G2 - 1	2744	2058	254	5056
APOL1 G1/G2 - 2	527	698	243	1468
	7032	3613	553
