# Supplementary material for: Protein-truncating variant in APOL3 increases chronic kidney disease risk in epistasis with APOL1 risk alleles
Source: JCI Insight. 2024 Oct 8;9(19):e181238. doi: 10.1172/jci.insight.181238 (PMC11466179; doi:10.1172/jci.insight.181238)
Supplement: Supporting data values [file jciinsight-9-181238-s146.xlsx]

## Sheet: Fig. 1
Figure 1. PheWAS for 62 protein-altering variants in APOL genes.
SNP	CHR	BP	phecode	P	description	groupnum	group	color	shapes	shape_name	label
22:35658694:A:G	22	35658694	592.13	0.614169	Chronic interstitial cystitis	11	Genitourinary	black	4	Other	FALSE
22:35658694:A:G	22	35658694	742.8	0.873822	Articular cartilage disorder	14	Musculoskeletal	darkolivegreen	4	Other	FALSE
22:35658694:A:G	22	35658694	716.9	0.067532	Arthropathy NOS	14	Musculoskeletal	darkolivegreen	4	Other	FALSE
22:35658694:A:G	22	35658694	375.1	0.910865	Dry eyes	7	Sense Organs	darkseagreen4	4	Other	FALSE
22:35658694:A:G	22	35658694	426.3	0.548203	Bundle branch block	8	Circulatory System	red	4	Other	FALSE
22:35658694:A:G	22	35658694	427.4	0.519352	Cardiac arrest and ventricular fibrillation	8	Circulatory System	red	4	Other	FALSE
22:35658694:A:G	22	35658694	411.1	0.87912	Unstable angina (intermediate coronary syndrome)	8	Circulatory System	red	4	Other	FALSE
22:35658694:A:G	22	35658694	797	0.470467	Shock	17	Symptoms	purple	4	Other	FALSE
22:35658694:A:G	22	35658694	293.1	0.520506	Swelling, mass, or lump in head and neck [Space-occupying lesion, intracranial NOS]	5	Mental Disorders	magenta	4	Other	FALSE
22:35658694:A:G	22	35658694	426.32	0.685964	Left bundle branch block	8	Circulatory System	red	4	Other	FALSE
22:35658694:A:G	22	35658694	370	0.196739	Keratitis	7	Sense Organs	darkseagreen4	4	Other	FALSE
22:35658694:A:G	22	35658694	989	0.316725	Toxic effect of other substances, chiefly nonmedicinal as to source	18	Injuries & Poisonings	gray50	4	Other	FALSE
22:35658694:A:G	22	35658694	569.2	0.029179	Gastrointestinal complications	10	Digestive	chartreuse4	4	Other	FALSE
22:35658694:A:G	22	35658694	969	0.895479	Poisoning by psychotropic agents	18	Injuries & Poisonings	gray50	4	Other	FALSE
22:35658694:A:G	22	35658694	377.3	0.65009	Optic neuritis/neuropathy	7	Sense Organs	darkseagreen4	4	Other	FALSE
22:35658694:A:G	22	35658694	198	0.868895	Secondary malignant neoplasm	2	Neoplasms	darkcyan	4	Other	FALSE
22:35658694:A:G	22	35658694	772.3	0.167086	Muscle weakness	17	Symptoms	purple	4	Other	FALSE
22:35658694:A:G	22	35658694	369	0.814855	Infection of the eye	7	Sense Organs	darkseagreen4	4	Other	FALSE
22:35658694:A:G	22	35658694	851	0.987938	Complications of transplants and reattached limbs	18	Injuries & Poisonings	gray50	4	Other	FALSE
22:35658694:A:G	22	35658694	189	0.584367	Cancer of urinary organs (incl. kidney and bladder)	2	Neoplasms	darkcyan	4	Other	FALSE
22:35658694:A:G	22	35658694	550.5	0.767455	Ventral hernia	10	Digestive	chartreuse4	4	Other	FALSE
22:35658694:A:G	22	35658694	557	0.0482937	Intestinal malabsorption (non-celiac)	10	Digestive	chartreuse4	4	Other	FALSE
22:35658694:A:G	22	35658694	381.11	0.72635	Suppurative and unspecified otitis media	7	Sense Organs	darkseagreen4	4	Other	FALSE
22:35658694:A:G	22	35658694	686.1	0.1466	Carbuncle and furuncle	13	Dermatologic	firebrick	4	Other	FALSE
22:35658694:A:G	22	35658694	562.1	0.701952	Diverticulosis	10	Digestive	chartreuse4	4	Other	FALSE
22:35658694:A:G	22	35658694	592.12	0.776055	Chronic cystitis	11	Genitourinary	black	4	Other	FALSE
22:35658694:A:G	22	35658694	378.5	0.479237	Paralytic strabismus	7	Sense Organs	darkseagreen4	4	Other	FALSE
22:35658694:A:G	22	35658694	513.32	0.472028	Orthopnea	9	Respiratory	coral4	4	Other	FALSE
22:35658694:A:G	22	35658694	568.1	0.237808	Peritoneal adhesions (postoperative) (postinfection)	10	Digestive	chartreuse4	4	Other	FALSE
22:35658694:A:G	22	35658694	224	0.334247	Benign neoplasm of eye	2	Neoplasms	darkcyan	4	Other	FALSE
22:35658694:A:G	22	35658694	574	0.232831	Cholelithiasis and cholecystitis	10	Digestive	chartreuse4	4	Other	FALSE
22:35658694:A:G	22	35658694	290.1	0.805173	Dementias	5	Mental Disorders	magenta	4	Other	FALSE
22:35658694:A:G	22	35658694	411.9	0.289224	Other acute and subacute forms of ischemic heart disease	8	Circulatory System	red	4	Other	FALSE
22:35658694:A:G	22	35658694	228	0.73983	Hemangioma and lymphangioma, any site	2	Neoplasms	darkcyan	4	Other	FALSE
22:35658694:A:G	22	35658694	250.42	0.261079	Other abnormal glucose	3	Endocrine/Metabolic	brown	4	Other	FALSE
22:35658694:A:G	22	35658694	433.8	0.313289	Late effects of cerebrovascular disease	8	Circulatory System	red	4	Other	FALSE
22:35658694:A:G	22	35658694	195	0.38332	Cancer, suspected or other	2	Neoplasms	darkcyan	4	Other	FALSE
22:35658694:A:G	22	35658694	710	0.190285	Osteomyelitis, periostitis, and other infections involving bone	14	Musculoskeletal	darkolivegreen	4	Other	FALSE
22:35658694:A:G	22	35658694	293	0.388945	Symptoms involving head and neck	5	Mental Disorders	magenta	4	Other	FALSE
22:35658694:A:G	22	35658694	261.41	0.859655	Rickets or osteomalacia	3	Endocrine/Metabolic	brown	4	Other	FALSE
22:35658694:A:G	22	35658694	737	0.29257	Curvature of spine	14	Musculoskeletal	darkolivegreen	4	Other	FALSE
22:35658694:A:G	22	35658694	8	0.866936	Intestinal infection	1	Infectious Diseases	blue	4	Other	FALSE
22:35658694:A:G	22	35658694	594.3	0.156333	Calculus of ureter	11	Genitourinary	black	4	Other	FALSE
22:35658694:A:G	22	35658694	80	0.189308	Postoperative infection	1	Infectious Diseases	blue	4	Other	FALSE
22:35658694:A:G	22	35658694	428.3	0.655227	Heart failure with reduced EF [Systolic or combined heart failure]	8	Circulatory System	red	4	Other	FALSE
22:35658694:A:G	22	35658694	512.2	0.851187	Painful respiration	9	Respiratory	coral4	4	Other	FALSE
22:35658694:A:G	22	35658694	907	0.688626	Injuries to the nervous system	18	Injuries & Poisonings	gray50	4	Other	FALSE
22:35658694:A:G	22	35658694	452.2	0.916423	Deep vein thrombosis [DVT]	8	Circulatory System	red	4	Other	FALSE
22:35658694:A:G	22	35658694	472	0.0787908	Chronic pharyngitis and nasopharyngitis	9	Respiratory	coral4	4	Other	FALSE
22:35658694:A:G	22	35658694	443.1	0.174995	Raynaud's syndrome	8	Circulatory System	red	4	Other	FALSE
22:35658694:A:G	22	35658694	260.2	0.482821	severe protein-calorie malnutrition	3	Endocrine/Metabolic	brown	4	Other	FALSE
22:35658694:A:G	22	35658694	772.6	0.0586029	Facial weakness	17	Symptoms	purple	4	Other	FALSE
22:35658694:A:G	22	35658694	275.3	0.732433	Disorders of magnesium metabolism	3	Endocrine/Metabolic	brown	4	Other	FALSE
22:35658694:A:G	22	35658694	202.22	0.185124	Reticulosarcoma	2	Neoplasms	darkcyan	4	Other	FALSE
22:35658694:A:G	22	35658694	498	0.125367	Acute bronchospasm	9	Respiratory	coral4	4	Other	FALSE
22:35658694:A:G	22	35658694	579.8	0.506919	Nonspecific abnormal findings in stool contents	10	Digestive	chartreuse4	4	Other	FALSE
22:35658694:A:G	22	35658694	772.4	0.24198	Rhabdomyolysis	17	Symptoms	purple	4	Other	FALSE
22:35658694:A:G	22	35658694	365	0.931053	Glaucoma	7	Sense Organs	darkseagreen4	4	Other	FALSE
22:35658694:A:G	22	35658694	751.21	0.647583	Cystic kidney disease	15	Congenital Anomalies	mediumspringgreen	4	Other	FALSE
22:35658694:A:G	22	35658694	204.2	0.67492	Myeloid leukemia	2	Neoplasms	darkcyan	4	Other	FALSE
22:35658694:A:G	22	35658694	530.14	0.480028	Reflux esophagitis	10	Digestive	chartreuse4	4	Other	FALSE
22:35658694:A:G	22	35658694	362.22	0.717497	Macular degeneration, wet	7	Sense Organs	darkseagreen4	4	Other	FALSE
22:35658694:A:G	22	35658694	726.4	0.197466	Calcaneal spur; Exostosis NOS	14	Musculoskeletal	darkolivegreen	4	Other	FALSE
22:35658694:A:G	22	35658694	705.1	0.214385	Dyshidrosis	13	Dermatologic	firebrick	4	Other	FALSE
22:35658694:A:G	22	35658694	159	0.863409	Malignant neoplasm of other and ill-defined sites within the digestive organs and peritoneum	2	Neoplasms	darkcyan	4	Other	FALSE
22:35658694:A:G	22	35658694	110	0.450145	Dermatophytosis / Dermatomycosis	1	Infectious Diseases	blue	4	Other	FALSE
22:35658694:A:G	22	35658694	912	0.212341	Insect bite	18	Injuries & Poisonings	gray50	4	Other	FALSE
22:35658694:A:G	22	35658694	710.1	0.197511	Osteomyelitis	14	Musculoskeletal	darkolivegreen	4	Other	FALSE
22:35658694:A:G	22	35658694	350.2	0.355828	Abnormality of gait	6	Neurological	darkblue	4	Other	FALSE
22:35658694:A:G	22	35658694	525	0.811931	Other diseases of the teeth and supporting structures	10	Digestive	chartreuse4	4	Other	FALSE
22:35658694:A:G	22	35658694	690	0.713425	Erythematosquamous dermatosis	13	Dermatologic	firebrick	4	Other	FALSE
22:35658694:A:G	22	35658694	840.3	0.242839	Joint/ligament sprain	18	Injuries & Poisonings	gray50	4	Other	FALSE
22:35658694:A:G	22	35658694	426.7	0.556131	Abnormal electrocardiogram [ECG] [EKG]	8	Circulatory System	red	4	Other	FALSE
22:35658694:A:G	22	35658694	272.9	0.162965	Unspecified disorder of lipoid metabolism	3	Endocrine/Metabolic	brown	4	Other	FALSE
22:35658694:A:G	22	35658694	599.4	0.923086	Urinary incontinence	11	Genitourinary	black	4	Other	FALSE
22:35658694:A:G	22	35658694	732	0.227581	Osteochondropathies	14	Musculoskeletal	darkolivegreen	4	Other	FALSE
22:35658694:A:G	22	35658694	800.3	0.471671	Fracture of tibia and fibula	18	Injuries & Poisonings	gray50	4	Other	FALSE
22:35658694:A:G	22	35658694	701	0.96134	Other hypertrophic and atrophic conditions of skin	13	Dermatologic	firebrick	4	Other	FALSE
22:35658694:A:G	22	35658694	792.1	0.496015	Papanicolaou smear of cervix or vagina with atypical squamous cells	11	Genitourinary	black	4	Other	FALSE
22:35658694:A:G	22	35658694	741.5	0.0137938	Hemarthrosis	14	Musculoskeletal	darkolivegreen	4	Other	FALSE
22:35658694:A:G	22	35658694	736.2	0.229738	Acquired deformities of finger	14	Musculoskeletal	darkolivegreen	4	Other	FALSE
22:35658694:A:G	22	35658694	440	0.0489102	Atherosclerosis	8	Circulatory System	red	4	Other	FALSE
22:35658694:A:G	22	35658694	603	0.923555	Other disorders of testis	11	Genitourinary	black	4	Other	FALSE
22:35658694:A:G	22	35658694	284.1	0.830616	Pancytopenia	4	Hematopoietic	darkorange1	4	Other	FALSE
22:35658694:A:G	22	35658694	198.2	0.305658	Secondary malignancy of respiratory organs	2	Neoplasms	darkcyan	4	Other	FALSE
22:35658694:A:G	22	35658694	735.21	0.975622	Hammer toe (acquired)	14	Musculoskeletal	darkolivegreen	4	Other	FALSE
22:35658694:A:G	22	35658694	362.4	0.917798	Retinal vascular changes and abnomalities	7	Sense Organs	darkseagreen4	4	Other	FALSE
22:35658694:A:G	22	35658694	512.9	0.0286253	Other dyspnea	9	Respiratory	coral4	4	Other	FALSE
22:35658694:A:G	22	35658694	599.5	0.863812	Frequency of urination and polyuria	11	Genitourinary	black	4	Other	FALSE
22:35658694:A:G	22	35658694	447.7	0.162804	Aortic ectasia	8	Circulatory System	red	4	Other	FALSE
22:35658694:A:G	22	35658694	519	0.215966	Other diseases of respiratory system, not elsewhere classified	9	Respiratory	coral4	4	Other	FALSE
22:35658694:A:G	22	35658694	535	0.188249	Gastritis and duodenitis	10	Digestive	chartreuse4	4	Other	FALSE
22:35658694:A:G	22	35658694	381.1	0.600924	Otitis media	7	Sense Organs	darkseagreen4	4	Other	FALSE
22:35658694:A:G	22	35658694	276	0.477515	Disorders of fluid, electrolyte, and acid-base balance	3	Endocrine/Metabolic	brown	4	Other	FALSE
22:35658694:A:G	22	35658694	687	0.612962	Symptoms affecting skin	13	Dermatologic	firebrick	4	Other	FALSE
22:35658694:A:G	22	35658694	38.1	0.946722	Gram negative septicemia	1	Infectious Diseases	blue	4	Other	FALSE
22:35658694:A:G	22	35658694	365.11	0.363796	Primary open angle glaucoma	7	Sense Organs	darkseagreen4	4	Other	FALSE
22:35658694:A:G	22	35658694	722.6	0.913753	Degeneration of intervertebral disc	14	Musculoskeletal	darkolivegreen	4	Other	FALSE
22:35658694:A:G	22	35658694	338.1	0.0268364	Acute pain	6	Neurological	darkblue	4	Other	FALSE
22:35658694:A:G	22	35658694	420	0.593144	Carditis	8	Circulatory System	red	4	Other	FALSE
22:35658694:A:G	22	35658694	536.8	0.879887	Dyspepsia and other specified disorders of function of stomach	10	Digestive	chartreuse4	4	Other	FALSE
22:35658694:A:G	22	35658694	611	0.710753	Abnormal findings on mammogram or breast exam	11	Genitourinary	black	4	Other	FALSE
22:35658694:A:G	22	35658694	535.6	0.602335	Duodenitis	10	Digestive	chartreuse4	4	Other	FALSE
22:35658694:A:G	22	35658694	327.32	0.405818	Obstructive sleep apnea	6	Neurological	darkblue	4	Other	FALSE
22:35658694:A:G	22	35658694	327.31	0.168043	Central/nonobstroctive sleep apnea	6	Neurological	darkblue	4	Other	FALSE
22:35658694:A:G	22	35658694	360	0.924204	Disorders of the globe	7	Sense Organs	darkseagreen4	4	Other	FALSE
22:35658694:A:G	22	35658694	817	0.573258	Concussion	18	Injuries & Poisonings	gray50	4	Other	FALSE
22:35658694:A:G	22	35658694	473.4	0.0406905	Voice disturbance	9	Respiratory	coral4	4	Other	FALSE
22:35658694:A:G	22	35658694	585.3	0.252424	Chronic renal failure [CKD]	11	Genitourinary	black	4	Other	FALSE
22:35658694:A:G	22	35658694	740.3	0.0487057	Osteoarthrosis involving more than one site, but not specified as generalized	14	Musculoskeletal	darkolivegreen	4	Other	FALSE
22:35658694:A:G	22	35658694	271	0.131029	Disorders of carbohydrate transport and metabolism	3	Endocrine/Metabolic	brown	4	Other	FALSE
22:35658694:A:G	22	35658694	580.3	0.0242725	Nephritis and nephropathy without mention of glomerulonephritis	11	Genitourinary	black	4	Other	FALSE
22:35658694:A:G	22	35658694	174.1	0.381472	Breast cancer [female]	2	Neoplasms	darkcyan	4	Other	FALSE
22:35658694:A:G	22	35658694	587	0.733655	Kidney replaced by transpant	11	Genitourinary	black	4	Other	FALSE
22:35658694:A:G	22	35658694	465.4	0.89686	Acute laryngitis and tracheitis	9	Respiratory	coral4	4	Other	FALSE
22:35658694:A:G	22	35658694	800.1	0.847189	Fracture of neck of femur	18	Injuries & Poisonings	gray50	4	Other	FALSE
22:35658694:A:G	22	35658694	292	0.192021	Neurological disorders	5	Mental Disorders	magenta	4	Other	FALSE
22:35658694:A:G	22	35658694	759.1	0.731853	Anomalies of endocrine glands, congenital	15	Congenital Anomalies	mediumspringgreen	4	Other	FALSE
22:35658694:A:G	22	35658694	209	0.231479	Neuroendocrine tumors	2	Neoplasms	darkcyan	4	Other	FALSE
22:35658694:A:G	22	35658694	740	0.230626	Osteoarthrosis	14	Musculoskeletal	darkolivegreen	4	Other	FALSE
22:35658694:A:G	22	35658694	155	0.416422	Cancer of liver and intrahepatic bile duct	2	Neoplasms	darkcyan	4	Other	FALSE
22:35658694:A:G	22	35658694	433.12	0.0008455	Cerebral atherosclerosis	8	Circulatory System	red	4	Other	FALSE
22:35658694:A:G	22	35658694	425.11	0.855836	Hypertrophic obstructive cardiomyopathy	8	Circulatory System	red	4	Other	FALSE
22:35658694:A:G	22	35658694	579.2	0.0558073	Splenomegaly	10	Digestive	chartreuse4	4	Other	FALSE
22:35658694:A:G	22	35658694	153.3	0.660974	Malignant neoplasm of rectum, rectosigmoid junction, and anus	2	Neoplasms	darkcyan	4	Other	FALSE
22:35658694:A:G	22	35658694	245.21	0.470179	Chronic lymphocytic thyroiditis	3	Endocrine/Metabolic	brown	4	Other	FALSE
22:35658694:A:G	22	35658694	278.11	0.227082	Morbid obesity	3	Endocrine/Metabolic	brown	4	Other	FALSE
22:35658694:A:G	22	35658694	694	0.360382	Dyschromia and Vitiligo	13	Dermatologic	firebrick	4	Other	FALSE
22:35658694:A:G	22	35658694	729	0.00430707	Other disorders of soft tissues	14	Musculoskeletal	darkolivegreen	4	Other	FALSE
22:35658694:A:G	22	35658694	255.21	0.789236	Glucocorticoid deficiency	3	Endocrine/Metabolic	brown	4	Other	FALSE
22:35658694:A:G	22	35658694	690.1	0.714191	Seborrheic dermatitis	13	Dermatologic	firebrick	4	Other	FALSE
22:35658694:A:G	22	35658694	362.9	0.267503	Retinal edema	7	Sense Organs	darkseagreen4	4	Other	FALSE
22:35658694:A:G	22	35658694	274.11	0.606909	Gouty arthropathy	3	Endocrine/Metabolic	brown	4	Other	FALSE
22:35658694:A:G	22	35658694	250.6	0.291748	Polyneuropathy in diabetes	3	Endocrine/Metabolic	brown	4	Other	FALSE
22:35658694:A:G	22	35658694	520	0.746746	Disorders of tooth development	10	Digestive	chartreuse4	4	Other	FALSE
22:35658694:A:G	22	35658694	574.1	0.191272	Cholelithiasis	10	Digestive	chartreuse4	4	Other	FALSE
22:35658694:A:G	22	35658694	389.2	0.875643	Conductive hearing loss	7	Sense Organs	darkseagreen4	4	Other	FALSE
22:35658694:A:G	22	35658694	276.1	0.407157	Electrolyte imbalance	3	Endocrine/Metabolic	brown	4	Other	FALSE
22:35658694:A:G	22	35658694	740.1	0.195063	Osteoarthritis; localized	14	Musculoskeletal	darkolivegreen	4	Other	FALSE
22:35658694:A:G	22	35658694	275.5	0.665929	Disorders of calcium/phosphorus metabolism	3	Endocrine/Metabolic	brown	4	Other	FALSE
22:35658694:A:G	22	35658694	505	0.227542	Other pulmonary inflamation or edema	9	Respiratory	coral4	4	Other	FALSE
22:35658694:A:G	22	35658694	415.21	0.427157	Primary pulmonary hypertension	8	Circulatory System	red	4	Other	FALSE
22:35658694:A:G	22	35658694	281.9	0.205459	Deficiency anemias	4	Hematopoietic	darkorange1	4	Other	FALSE
22:35658694:A:G	22	35658694	367.8	0.674726	Hypermetropia	7	Sense Organs	darkseagreen4	4	Other	FALSE
22:35658694:A:G	22	35658694	382	0.934694	Otalgia	7	Sense Organs	darkseagreen4	4	Other	FALSE
22:35658694:A:G	22	35658694	359	0.190116	Muscular dystrophies and other myopathies	6	Neurological	darkblue	4	Other	FALSE
22:35658694:A:G	22	35658694	532	0.804764	Dysphagia	10	Digestive	chartreuse4	4	Other	FALSE
22:35658694:A:G	22	35658694	427.3	0.995803	Other specified cardiac dysrhythmias	8	Circulatory System	red	4	Other	FALSE
22:35658694:A:G	22	35658694	250.11	0.784756	Type 1 diabetes with ketoacidosis	3	Endocrine/Metabolic	brown	4	Other	FALSE
22:35658694:A:G	22	35658694	743.11	0.772463	Osteoporosis NOS	14	Musculoskeletal	darkolivegreen	4	Other	FALSE
22:35658694:A:G	22	35658694	703.1	0.139619	Ingrowing nail	13	Dermatologic	firebrick	4	Other	FALSE
22:35658694:A:G	22	35658694	241.2	0.272916	Nontoxic multinodular goiter	3	Endocrine/Metabolic	brown	4	Other	FALSE
22:35658694:A:G	22	35658694	535.2	0.519702	Atrophic gastritis	10	Digestive	chartreuse4	4	Other	FALSE
22:35658694:A:G	22	35658694	253.2	0.455685	Pituitary hypofunction	3	Endocrine/Metabolic	brown	4	Other	FALSE
22:35658694:A:G	22	35658694	338	0.928414	Pain	6	Neurological	darkblue	4	Other	FALSE
22:35658694:A:G	22	35658694	430.1	0.542888	Subarachnoid hemorrhage	8	Circulatory System	red	4	Other	FALSE
22:35658694:A:G	22	35658694	317.1	0.418874	Alcoholism	5	Mental Disorders	magenta	4	Other	FALSE
22:35658694:A:G	22	35658694	361.1	0.53452	Retinal detachment with retinal defect	7	Sense Organs	darkseagreen4	4	Other	FALSE
22:35658694:A:G	22	35658694	577.1	0.912689	Acute pancreatitis	10	Digestive	chartreuse4	4	Other	FALSE
22:35658694:A:G	22	35658694	292.6	0.99484	Hallucinations	5	Mental Disorders	magenta	4	Other	FALSE
22:35658694:A:G	22	35658694	562	0.712129	Diverticulosis and diverticulitis	10	Digestive	chartreuse4	4	Other	FALSE
22:35658694:A:G	22	35658694	802	0.220638	Fracture of pelvis	18	Injuries & Poisonings	gray50	4	Other	FALSE
22:35658694:A:G	22	35658694	285.21	0.910015	Anemia in chronic kidney disease	4	Hematopoietic	darkorange1	4	Other	FALSE
22:35658694:A:G	22	35658694	564.1	0.362165	Irritable Bowel Syndrome	10	Digestive	chartreuse4	4	Other	FALSE
22:35658694:A:G	22	35658694	800.4	0.224241	Fracture of patella	18	Injuries & Poisonings	gray50	4	Other	FALSE
22:35658694:A:G	22	35658694	938	0.119436	Dermatitis due to solar radiation	13	Dermatologic	firebrick	4	Other	FALSE
22:35658694:A:G	22	35658694	580	0.0324353	Nephritis; nephrosis; renal sclerosis	11	Genitourinary	black	4	Other	FALSE
22:35658694:A:G	22	35658694	375	0.767819	Disorders of lacrimal system	7	Sense Organs	darkseagreen4	4	Other	FALSE
22:35658694:A:G	22	35658694	558	0.472203	Noninfectious gastroenteritis	10	Digestive	chartreuse4	4	Other	FALSE
22:35658694:A:G	22	35658694	451	0.7883	Phlebitis and thrombophlebitis	8	Circulatory System	red	4	Other	FALSE
22:35658694:A:G	22	35658694	364.4	0.273687	Corneal degenerations	7	Sense Organs	darkseagreen4	4	Other	FALSE
22:35658694:A:G	22	35658694	625	0.44789	Pain and other symptoms associated with female genital organs	11	Genitourinary	black	4	Other	FALSE
22:35658694:A:G	22	35658694	327.3	0.692387	Sleep apnea	6	Neurological	darkblue	4	Other	FALSE
22:35658694:A:G	22	35658694	224.1	0.485885	Benign neoplasm of eye, uveal	2	Neoplasms	darkcyan	4	Other	FALSE
22:35658694:A:G	22	35658694	512.7	0.306173	Shortness of breath	9	Respiratory	coral4	4	Other	FALSE
22:35658694:A:G	22	35658694	724.9	0.129327	Other unspecified back disorders	14	Musculoskeletal	darkolivegreen	4	Other	FALSE
22:35658694:A:G	22	35658694	521.1	0.198679	Dental caries	10	Digestive	chartreuse4	4	Other	FALSE
22:35658694:A:G	22	35658694	750.2	0.495716	Lower gastrointestinal congenital anomalies	15	Congenital Anomalies	mediumspringgreen	4	Other	FALSE
22:35658694:A:G	22	35658694	530.5	0.410179	Disorders of esophageal motility	10	Digestive	chartreuse4	4	Other	FALSE
22:35658694:A:G	22	35658694	836	0.605759	Traumatic arthropathy	18	Injuries & Poisonings	gray50	4	Other	FALSE
22:35658694:A:G	22	35658694	840	0.903771	Sprains and strains	18	Injuries & Poisonings	gray50	4	Other	FALSE
22:35658694:A:G	22	35658694	172.3	0.854814	Carcinoma in situ of skin	2	Neoplasms	darkcyan	4	Other	FALSE
22:35658694:A:G	22	35658694	172.2	0.479667	Other non-epithelial cancer of skin	2	Neoplasms	darkcyan	4	Other	FALSE
22:35658694:A:G	22	35658694	31	0.493776	Diseases due to other mycobacteria	1	Infectious Diseases	blue	4	Other	FALSE
22:35658694:A:G	22	35658694	694.2	0.401978	Other dyschromia	13	Dermatologic	firebrick	4	Other	FALSE
22:35658694:A:G	22	35658694	41.1	0.577014	Staphylococcus infections	1	Infectious Diseases	blue	4	Other	FALSE
22:35658694:A:G	22	35658694	250.12	0.517433	Type 1 diabetes with renal manifestations	3	Endocrine/Metabolic	brown	4	Other	FALSE
22:35658694:A:G	22	35658694	994.21	0.806926	Septic shock	18	Injuries & Poisonings	gray50	4	Other	FALSE
22:35658694:A:G	22	35658694	451.2	0.322968	Phlebitis and thrombophlebitis of lower extremities	8	Circulatory System	red	4	Other	FALSE
22:35658694:A:G	22	35658694	170.2	0.706697	Cancer of connective tissue	2	Neoplasms	darkcyan	4	Other	FALSE
22:35658694:A:G	22	35658694	279.1	0.254713	Immunity deficiency	3	Endocrine/Metabolic	brown	4	Other	FALSE
22:35658694:A:G	22	35658694	609	0.253623	Male infertility and abnormal spermatozoa	11	Genitourinary	black	4	Other	FALSE
22:35658694:A:G	22	35658694	535.9	0.381279	Gastritis and duodenitis, NOS	10	Digestive	chartreuse4	4	Other	FALSE
22:35658694:A:G	22	35658694	646	0.882533	Other complications of pregnancy NEC	12	Pregnancy Complications	royalblue4	4	Other	FALSE
22:35658694:A:G	22	35658694	428	0.529133	Congestive heart failure; nonhypertensive	8	Circulatory System	red	4	Other	FALSE
22:35658694:A:G	22	35658694	201	0.00535422	Hodgkin's disease	2	Neoplasms	darkcyan	4	Other	FALSE
22:35658694:A:G	22	35658694	411.2	0.506706	Myocardial infarction	8	Circulatory System	red	4	Other	FALSE
22:35658694:A:G	22	35658694	586.3	0.501386	Vascular disorders of kidney/hypertrophy	11	Genitourinary	black	4	Other	FALSE
22:35658694:A:G	22	35658694	250.24	0.943932	Type 2 diabetes with neurological manifestations	3	Endocrine/Metabolic	brown	4	Other	FALSE
22:35658694:A:G	22	35658694	721.8	0.278959	Other allied disorders of spine	14	Musculoskeletal	darkolivegreen	4	Other	FALSE
22:35658694:A:G	22	35658694	574.3	0.302524	Cholecystitis without cholelithiasis	10	Digestive	chartreuse4	4	Other	FALSE
22:35658694:A:G	22	35658694	242.3	0.664792	Exophthalmos	3	Endocrine/Metabolic	brown	4	Other	FALSE
22:35658694:A:G	22	35658694	276.5	0.668106	Hypovolemia	3	Endocrine/Metabolic	brown	4	Other	FALSE
22:35658694:A:G	22	35658694	252.2	0.480157	Hypoparathyroidism	3	Endocrine/Metabolic	brown	4	Other	FALSE
22:35658694:A:G	22	35658694	349	0.988901	Other and unspecified disorders of the nervous system	6	Neurological	darkblue	4	Other	FALSE
22:35658694:A:G	22	35658694	157	0.741067	Pancreatic cancer	2	Neoplasms	darkcyan	4	Other	FALSE
22:35658694:A:G	22	35658694	952	0.127083	Spinal cord injury without evidence of spinal bone injury	18	Injuries & Poisonings	gray50	4	Other	FALSE
22:35658694:A:G	22	35658694	745	0.503175	Pain in joint	14	Musculoskeletal	darkolivegreen	4	Other	FALSE
22:35658694:A:G	22	35658694	565	0.718081	Anal and rectal conditions	10	Digestive	chartreuse4	4	Other	FALSE
22:35658694:A:G	22	35658694	535.1	0.108047	Acute gastritis	10	Digestive	chartreuse4	4	Other	FALSE
22:35658694:A:G	22	35658694	191.11	0.898551	Cancer of brain	2	Neoplasms	darkcyan	4	Other	FALSE
22:35658694:A:G	22	35658694	619.3	0.65508	Noninflammatory disorders of cervix	11	Genitourinary	black	4	Other	FALSE
22:35658694:A:G	22	35658694	41.8	0.573588	H. pylori	1	Infectious Diseases	blue	4	Other	FALSE
22:35658694:A:G	22	35658694	911	0.841978	Blister	18	Injuries & Poisonings	gray50	4	Other	FALSE
22:35658694:A:G	22	35658694	736	0.909868	Other acquired deformities of limbs	14	Musculoskeletal	darkolivegreen	4	Other	FALSE
22:35658694:A:G	22	35658694	260.1	0.193614	Cachexia	3	Endocrine/Metabolic	brown	4	Other	FALSE
22:35658694:A:G	22	35658694	240	0.715122	Simple and unspecified goiter	3	Endocrine/Metabolic	brown	4	Other	FALSE
22:35658694:A:G	22	35658694	724.1	0.906012	Disorders of sacrum	14	Musculoskeletal	darkolivegreen	4	Other	FALSE
22:35658694:A:G	22	35658694	110.2	0.608681	Dermatomycoses	1	Infectious Diseases	blue	4	Other	FALSE
22:35658694:A:G	22	35658694	588	0.264488	Disorders resulting from impaired renal function	11	Genitourinary	black	4	Other	FALSE
22:35658694:A:G	22	35658694	420.2	0.706581	Pericarditis	8	Circulatory System	red	4	Other	FALSE
22:35658694:A:G	22	35658694	731.1	0.755306	Osteitis deformans [Paget's disease of bone]	14	Musculoskeletal	darkolivegreen	4	Other	FALSE
22:35658694:A:G	22	35658694	737.1	0.762757	Kyphosis (acquired)	14	Musculoskeletal	darkolivegreen	4	Other	FALSE
22:35658694:A:G	22	35658694	613.1	0.0200287	Inflammatory disease of breast	11	Genitourinary	black	4	Other	FALSE
22:35658694:A:G	22	35658694	54	0.00828753	Herpes simplex	1	Infectious Diseases	blue	4	Other	FALSE
22:35658694:A:G	22	35658694	722.8	0.164974	Postlaminectomy syndrome	14	Musculoskeletal	darkolivegreen	4	Other	FALSE
22:35658694:A:G	22	35658694	575.6	0.987105	Cholesterolosis of gallbladder	10	Digestive	chartreuse4	4	Other	FALSE
22:35658694:A:G	22	35658694	296.22	0.389173	Major depressive disorder	5	Mental Disorders	magenta	4	Other	FALSE
22:35658694:A:G	22	35658694	433.6	0.823982	Acute, but ill-defined cerebrovascular disease	8	Circulatory System	red	4	Other	FALSE
22:35658694:A:G	22	35658694	481	0.596928	Influenza	9	Respiratory	coral4	4	Other	FALSE
22:35658694:A:G	22	35658694	613.7	0.0548828	Other signs and symptoms in breast	11	Genitourinary	black	4	Other	FALSE
22:35658694:A:G	22	35658694	523	0.726593	Gingival and periodontal diseases	10	Digestive	chartreuse4	4	Other	FALSE
22:35658694:A:G	22	35658694	255	0.817695	Disorders of adrenal glands	3	Endocrine/Metabolic	brown	4	Other	FALSE
22:35658694:A:G	22	35658694	574.11	0.754551	Cholelithiasis with acute cholecystitis	10	Digestive	chartreuse4	4	Other	FALSE
22:35658694:A:G	22	35658694	136	0.376777	Other infectious and parasitic diseases	1	Infectious Diseases	blue	4	Other	FALSE
22:35658694:A:G	22	35658694	735.1	0.246726	Flat foot	14	Musculoskeletal	darkolivegreen	4	Other	FALSE
22:35658694:A:G	22	35658694	191.1	0.710419	Cancer of brain and nervous system	2	Neoplasms	darkcyan	4	Other	FALSE
22:35658694:A:G	22	35658694	364.51	0.182047	Fuchs' dystrophy	7	Sense Organs	darkseagreen4	4	Other	FALSE
22:35658694:A:G	22	35658694	204.4	0.652518	Multiple myeloma	2	Neoplasms	darkcyan	4	Other	FALSE
22:35658694:A:G	22	35658694	593.1	0.634208	Gross hematuria	11	Genitourinary	black	4	Other	FALSE
22:35658694:A:G	22	35658694	742	0.274921	Derangement of joint, non-traumatic	14	Musculoskeletal	darkolivegreen	4	Other	FALSE
22:35658694:A:G	22	35658694	704.11	0.959329	Alopecia Areata	13	Dermatologic	firebrick	4	Other	FALSE
22:35658694:A:G	22	35658694	567	0.346041	Peritonitis and retroperitoneal infections	10	Digestive	chartreuse4	4	Other	FALSE
22:35658694:A:G	22	35658694	709	0.417248	Diffuse diseases of connective tissue	13	Dermatologic	firebrick	4	Other	FALSE
22:35658694:A:G	22	35658694	241.1	0.56228	Nontoxic uninodular goiter	3	Endocrine/Metabolic	brown	4	Other	FALSE
22:35658694:A:G	22	35658694	360.2	0.732258	Progressive myopia	7	Sense Organs	darkseagreen4	4	Other	FALSE
22:35658694:A:G	22	35658694	575.9	0.177087	Nonspecific abnormal findings on radiological and other examination of biliary tract	10	Digestive	chartreuse4	4	Other	FALSE
22:35658694:A:G	22	35658694	550.6	0.428749	Incisional hernia	10	Digestive	chartreuse4	4	Other	FALSE
22:35658694:A:G	22	35658694	278	0.911868	Overweight, obesity and other hyperalimentation	3	Endocrine/Metabolic	brown	4	Other	FALSE
22:35658694:A:G	22	35658694	250	0.201691	Diabetes mellitus	3	Endocrine/Metabolic	brown	4	Other	FALSE
22:35658694:A:G	22	35658694	772.1	0.724398	Muscular wasting and disuse atrophy	17	Symptoms	purple	4	Other	FALSE
22:35658694:A:G	22	35658694	681.5	0.823661	Cellulitis and abscess of leg, except foot	13	Dermatologic	firebrick	4	Other	FALSE
22:35658694:A:G	22	35658694	624	0.798249	Symptoms involving female genital tract	11	Genitourinary	black	4	Other	FALSE
22:35658694:A:G	22	35658694	292.2	0.747096	Mild cognitive impairment	5	Mental Disorders	magenta	4	Other	FALSE
22:35658694:A:G	22	35658694	411.8	0.997636	Other chronic ischemic heart disease, unspecified	8	Circulatory System	red	4	Other	FALSE
22:35658694:A:G	22	35658694	145	0.257695	Cancer of mouth	2	Neoplasms	darkcyan	4	Other	FALSE
22:35658694:A:G	22	35658694	585.31	0.589662	Renal dialysis	11	Genitourinary	black	4	Other	FALSE
22:35658694:A:G	22	35658694	302.1	0.745394	Decreased libido	5	Mental Disorders	magenta	4	Other	FALSE
22:35658694:A:G	22	35658694	415.1	0.0945219	Acute pulmonary heart disease	8	Circulatory System	red	4	Other	FALSE
22:35658694:A:G	22	35658694	153.2	0.468074	Colon cancer	2	Neoplasms	darkcyan	4	Other	FALSE
22:35658694:A:G	22	35658694	465	0.443915	Acute upper respiratory infections of multiple or unspecified sites	9	Respiratory	coral4	4	Other	FALSE
22:35658694:A:G	22	35658694	743.4	0.55357	Stress fracture	14	Musculoskeletal	darkolivegreen	4	Other	FALSE
22:35658694:A:G	22	35658694	783	0.67364	Fever of unknown origin	17	Symptoms	purple	4	Other	FALSE
22:35658694:A:G	22	35658694	871	0.0914296	Open wounds of extremities	18	Injuries & Poisonings	gray50	4	Other	FALSE
22:35658694:A:G	22	35658694	426.25	0.168694	Other heart block	8	Circulatory System	red	4	Other	FALSE
22:35658694:A:G	22	35658694	709.7	0.265551	Unspecified diffuse connective tissue disease	13	Dermatologic	firebrick	4	Other	FALSE
22:35658694:A:G	22	35658694	379.4	0.359298	Anomalies of pupillary function	7	Sense Organs	darkseagreen4	4	Other	FALSE
22:35658694:A:G	22	35658694	656	0.491295	Other perinatal conditions of fetus or newborn	12	Pregnancy Complications	royalblue4	4	Other	FALSE
22:35658694:A:G	22	35658694	727.6	0.411939	Rupture of tendon, nontraumatic	14	Musculoskeletal	darkolivegreen	4	Other	FALSE
22:35658694:A:G	22	35658694	729.3	0.870591	Panniculitis	14	Musculoskeletal	darkolivegreen	4	Other	FALSE
22:35658694:A:G	22	35658694	443	0.882211	Peripheral vascular disease	8	Circulatory System	red	4	Other	FALSE
22:35658694:A:G	22	35658694	456	0.696176	Chronic venous insufficiency [CVI]	8	Circulatory System	red	4	Other	FALSE
22:35658694:A:G	22	35658694	250.4	0.256418	Abnormal glucose	3	Endocrine/Metabolic	brown	4	Other	FALSE
22:35658694:A:G	22	35658694	751	0.227693	Genitourinary congenital anomalies	15	Congenital Anomalies	mediumspringgreen	4	Other	FALSE
22:35658694:A:G	22	35658694	53	0.256219	Herpes zoster	1	Infectious Diseases	blue	4	Other	FALSE
22:35658694:A:G	22	35658694	365.1	0.714774	Open-angle glaucoma	7	Sense Organs	darkseagreen4	4	Other	FALSE
22:35658694:A:G	22	35658694	531	0.500373	Peptic ulcer (excl. esophageal)	10	Digestive	chartreuse4	4	Other	FALSE
22:35658694:A:G	22	35658694	172.22	0.898748	Squamous cell carcinoma	2	Neoplasms	darkcyan	4	Other	FALSE
22:35658694:A:G	22	35658694	689	0.333823	Disorder of skin and subcutaneous tissue NOS	13	Dermatologic	firebrick	4	Other	FALSE
22:35658694:A:G	22	35658694	296	0.405624	Mood disorders	5	Mental Disorders	magenta	4	Other	FALSE
22:35658694:A:G	22	35658694	352	0.521031	Disorders of other cranial nerves	6	Neurological	darkblue	4	Other	FALSE
22:35658694:A:G	22	35658694	580.14	0.708979	Chronic glomerulonephritis, NOS	11	Genitourinary	black	4	Other	FALSE
22:35658694:A:G	22	35658694	371.3	0.675093	Inflammation of eyelids	7	Sense Organs	darkseagreen4	4	Other	FALSE
22:35658694:A:G	22	35658694	274.2	0.00571693	Crystal arthropathies	3	Endocrine/Metabolic	brown	4	Other	FALSE
22:35658694:A:G	22	35658694	389.1	0.861253	Sensorineural hearing loss	7	Sense Organs	darkseagreen4	4	Other	FALSE
22:35658694:A:G	22	35658694	425.8	0.316311	Other cardiomyopathy	8	Circulatory System	red	4	Other	FALSE
22:35658694:A:G	22	35658694	741	0.328516	Symptoms and disorders of the joints	14	Musculoskeletal	darkolivegreen	4	Other	FALSE
22:35658694:A:G	22	35658694	379.9	0.649276	Pain, swelling or discharge of eye	7	Sense Organs	darkseagreen4	4	Other	FALSE
22:35658694:A:G	22	35658694	285.22	0.259165	Anemia in neoplastic disease	4	Hematopoietic	darkorange1	4	Other	FALSE
22:35658694:A:G	22	35658694	53.1	0.638284	Herpes zoster with nervous system complications	1	Infectious Diseases	blue	4	Other	FALSE
22:35658694:A:G	22	35658694	727.4	0.568937	Ganglion and cyst of synovium, tendon, and bursa	14	Musculoskeletal	darkolivegreen	4	Other	FALSE
22:35658694:A:G	22	35658694	401	0.203493	Hypertension	8	Circulatory System	red	4	Other	FALSE
22:35658694:A:G	22	35658694	550	0.527459	Abdominal hernia	10	Digestive	chartreuse4	4	Other	FALSE
22:35658694:A:G	22	35658694	681.1	0.421669	Cellulitis and abscess of fingers/toes	13	Dermatologic	firebrick	4	Other	FALSE
22:35658694:A:G	22	35658694	427.2	0.389241	Atrial fibrillation and flutter	8	Circulatory System	red	4	Other	FALSE
22:35658694:A:G	22	35658694	480.5	0.199443	Bronchopneumonia and lung abscess	9	Respiratory	coral4	4	Other	FALSE
22:35658694:A:G	22	35658694	526.9	0.69582	Jaw disease NOS	10	Digestive	chartreuse4	4	Other	FALSE
22:35658694:A:G	22	35658694	386	0.524026	Vertiginous syndromes and other disorders of vestibular system	7	Sense Organs	darkseagreen4	4	Other	FALSE
22:35658694:A:G	22	35658694	275.6	0.369157	Hypercalcemia	3	Endocrine/Metabolic	brown	4	Other	FALSE
22:35658694:A:G	22	35658694	569	0.270427	Other disorders of intestine	10	Digestive	chartreuse4	4	Other	FALSE
22:35658694:A:G	22	35658694	747.2	0.0313883	Congenital anomalies of peripheral vascular system	15	Congenital Anomalies	mediumspringgreen	4	Other	FALSE
22:35658694:A:G	22	35658694	395.2	0.361203	Nonrheumatic aortic valve disorders	8	Circulatory System	red	4	Other	FALSE
22:35658694:A:G	22	35658694	709.5	0.797893	Dermatomyositis	13	Dermatologic	firebrick	4	Other	FALSE
22:35658694:A:G	22	35658694	750	0.432097	Digestive congenital anomalies	15	Congenital Anomalies	mediumspringgreen	4	Other	FALSE
22:35658694:A:G	22	35658694	513	0.841531	Respiratory abnormalities	9	Respiratory	coral4	4	Other	FALSE
22:35658694:A:G	22	35658694	561	0.831211	Symptoms involving digestive system	10	Digestive	chartreuse4	4	Other	FALSE
22:35658694:A:G	22	35658694	496.2	0.749457	Chronic bronchitis	9	Respiratory	coral4	4	Other	FALSE
22:35658694:A:G	22	35658694	41.12	0.850577	Methicillin resistant Staphylococcus aureus	1	Infectious Diseases	blue	4	Other	FALSE
22:35658694:A:G	22	35658694	279.11	0.598733	Deficiency of humoral immunity	3	Endocrine/Metabolic	brown	4	Other	FALSE
22:35658694:A:G	22	35658694	276.6	0.89136	Fluid overload	3	Endocrine/Metabolic	brown	4	Other	FALSE
22:35658694:A:G	22	35658694	117	0.341986	Mycoses	1	Infectious Diseases	blue	4	Other	FALSE
22:35658694:A:G	22	35658694	214.1	0.847864	Lipoma of skin and subcutaneous tissue	2	Neoplasms	darkcyan	4	Other	FALSE
22:35658694:A:G	22	35658694	707	0.0608918	Chronic ulcer of skin	13	Dermatologic	firebrick	4	Other	FALSE
22:35658694:A:G	22	35658694	362.27	0.358901	Drusen (degenerative) of retina	7	Sense Organs	darkseagreen4	4	Other	FALSE
22:35658694:A:G	22	35658694	565.1	0.531507	Anal and rectal polyp	10	Digestive	chartreuse4	4	Other	FALSE
22:35658694:A:G	22	35658694	411.4	0.369341	Coronary atherosclerosis	8	Circulatory System	red	4	Other	FALSE
22:35658694:A:G	22	35658694	594.2	0.737294	Calculus of lower urinary tract	11	Genitourinary	black	4	Other	FALSE
22:35658694:A:G	22	35658694	292.11	0.0189827	Aphasia	5	Mental Disorders	magenta	4	Other	FALSE
22:35658694:A:G	22	35658694	495.2	0.546149	Asthma with exacerbation	9	Respiratory	coral4	4	Other	FALSE
22:35658694:A:G	22	35658694	153	0.565555	Colorectal cancer	2	Neoplasms	darkcyan	4	Other	FALSE
22:35658694:A:G	22	35658694	8.52	0.310858	Intestinal infection due to C. difficile	1	Infectious Diseases	blue	4	Other	FALSE
22:35658694:A:G	22	35658694	613.5	0.243068	Mastodynia	11	Genitourinary	black	4	Other	FALSE
22:35658694:A:G	22	35658694	344	0.635148	Other paralytic syndromes	6	Neurological	darkblue	4	Other	FALSE
22:35658694:A:G	22	35658694	454.1	0.57102	Varicose veins of lower extremity	8	Circulatory System	red	4	Other	FALSE
22:35658694:A:G	22	35658694	355.1	0.243636	Chronic pain syndrome	6	Neurological	darkblue	4	Other	FALSE
22:35658694:A:G	22	35658694	420.3	0.950114	Endocarditis	8	Circulatory System	red	4	Other	FALSE
22:35658694:A:G	22	35658694	389.4	0.0604123	Tinnitus	7	Sense Organs	darkseagreen4	4	Other	FALSE
22:35658694:A:G	22	35658694	580.11	0.472488	Proliferative glomerulonephritis	11	Genitourinary	black	4	Other	FALSE
22:35658694:A:G	22	35658694	362.23	0.447694	Cystoid macular degeneration of retina	7	Sense Organs	darkseagreen4	4	Other	FALSE
22:35658694:A:G	22	35658694	271.9	0.744774	Other disorders of carbohydrate transport and metabolism	3	Endocrine/Metabolic	brown	4	Other	FALSE
22:35658694:A:G	22	35658694	713.5	0.157088	Arthropathy associated with neurological disorders	14	Musculoskeletal	darkolivegreen	4	Other	FALSE
22:35658694:A:G	22	35658694	771.1	0.00573437	Swelling of limb	17	Symptoms	purple	4	Other	FALSE
22:35658694:A:G	22	35658694	994.1	0.600269	Systemic inflammatory response syndrome (SIRS)	18	Injuries & Poisonings	gray50	4	Other	FALSE
22:35658694:A:G	22	35658694	79.1	0.84851	Varicella infection	1	Infectious Diseases	blue	4	Other	FALSE
22:35658694:A:G	22	35658694	316	0.0543856	Substance addiction and disorders	5	Mental Disorders	magenta	4	Other	FALSE
22:35658694:A:G	22	35658694	279.7	0.678659	Other immunological findings	3	Endocrine/Metabolic	brown	4	Other	FALSE
22:35658694:A:G	22	35658694	272.11	0.802955	Hypercholesterolemia	3	Endocrine/Metabolic	brown	4	Other	FALSE
22:35658694:A:G	22	35658694	509.2	0.625349	Respiratory insufficiency	9	Respiratory	coral4	4	Other	FALSE
22:35658694:A:G	22	35658694	327	0.458713	Sleep disorders	6	Neurological	darkblue	4	Other	FALSE
22:35658694:A:G	22	35658694	38.3	0.625058	Bacteremia	1	Infectious Diseases	blue	4	Other	FALSE
22:35658694:A:G	22	35658694	473	0.030003	Diseases of the larynx and vocal cords	9	Respiratory	coral4	4	Other	FALSE
22:35658694:A:G	22	35658694	571	0.766435	Chronic liver disease and cirrhosis	10	Digestive	chartreuse4	4	Other	FALSE
22:35658694:A:G	22	35658694	740.11	0.20742	Osteoarthrosis, localized, primary	14	Musculoskeletal	darkolivegreen	4	Other	FALSE
22:35658694:A:G	22	35658694	529	0.747976	Diseases and other conditions of the tongue	10	Digestive	chartreuse4	4	Other	FALSE
22:35658694:A:G	22	35658694	131	0.212773	Protozoan infection	1	Infectious Diseases	blue	4	Other	FALSE
22:35658694:A:G	22	35658694	474	0.0684571	Acute and chronic tonsillitis	9	Respiratory	coral4	4	Other	FALSE
22:35658694:A:G	22	35658694	227.1	0.784516	Benign neoplasm of adrenal gland	2	Neoplasms	darkcyan	4	Other	FALSE
22:35658694:A:G	22	35658694	70.2	0.688872	Viral hepatitis B	1	Infectious Diseases	blue	4	Other	FALSE
22:35658694:A:G	22	35658694	506	0.0461015	Empyema and pneumothorax	9	Respiratory	coral4	4	Other	FALSE
22:35658694:A:G	22	35658694	531.2	0.797051	Gastric ulcer	10	Digestive	chartreuse4	4	Other	FALSE
22:35658694:A:G	22	35658694	727.1	0.520548	Synovitis and tenosynovitis	14	Musculoskeletal	darkolivegreen	4	Other	FALSE
22:35658694:A:G	22	35658694	353	0.349974	Nerve root and plexus disorders	6	Neurological	darkblue	4	Other	FALSE
22:35658694:A:G	22	35658694	246.7	0.885201	Abnormal results of function study of thyroid	3	Endocrine/Metabolic	brown	4	Other	FALSE
22:35658694:A:G	22	35658694	536.7	0.827096	Complications of gastrostomy, colostomy and enterostomy	10	Digestive	chartreuse4	4	Other	FALSE
22:35658694:A:G	22	35658694	433.3	0.292053	Cerebral ischemia	8	Circulatory System	red	4	Other	FALSE
22:35658694:A:G	22	35658694	381	0.779103	Otitis media and Eustachian tube disorders	7	Sense Organs	darkseagreen4	4	Other	FALSE
22:35658694:A:G	22	35658694	579	0.929836	Other symptoms involving abdomen and pelvis	10	Digestive	chartreuse4	4	Other	FALSE
22:35658694:A:G	22	35658694	714	0.705689	Rheumatoid arthritis and other inflammatory polyarthropathies	14	Musculoskeletal	darkolivegreen	4	Other	FALSE
22:35658694:A:G	22	35658694	70	0.889756	Viral hepatitis	1	Infectious Diseases	blue	4	Other	FALSE
22:35658694:A:G	22	35658694	260	0.718834	Protein-calorie malnutrition	3	Endocrine/Metabolic	brown	4	Other	FALSE
22:35658694:A:G	22	35658694	250.7	0.158119	Diabetic retinopathy	3	Endocrine/Metabolic	brown	4	Other	FALSE
22:35658694:A:G	22	35658694	477	0.305791	Epistaxis or throat hemorrhage	9	Respiratory	coral4	4	Other	FALSE
22:35658694:A:G	22	35658694	158	0.84871	Neoplasm of unspecified nature of digestive system	2	Neoplasms	darkcyan	4	Other	FALSE
22:35658694:A:G	22	35658694	327.1	0.756027	Hypersomnia	6	Neurological	darkblue	4	Other	FALSE
22:35658694:A:G	22	35658694	556.1	0.578503	Ulceration of intestine	10	Digestive	chartreuse4	4	Other	FALSE
22:35658694:A:G	22	35658694	519.8	0.894756	Other diseases of respiratory system, NEC	9	Respiratory	coral4	4	Other	FALSE
22:35658694:A:G	22	35658694	170	0.804184	Cancer of bone and connective tissue	2	Neoplasms	darkcyan	4	Other	FALSE
22:35658694:A:G	22	35658694	327.4	0.313035	Insomnia	6	Neurological	darkblue	4	Other	FALSE
22:35658694:A:G	22	35658694	695.41	0.481671	Cutaneous lupus erythematosus	13	Dermatologic	firebrick	4	Other	FALSE
22:35658694:A:G	22	35658694	427.8	0.901563	Sinoatrial node dysfunction (Bradycardia)	8	Circulatory System	red	4	Other	FALSE
22:35658694:A:G	22	35658694	425	0.446862	Cardiomyopathy	8	Circulatory System	red	4	Other	FALSE
22:35658694:A:G	22	35658694	496.21	0.523961	Obstructive chronic bronchitis	9	Respiratory	coral4	4	Other	FALSE
22:35658694:A:G	22	35658694	752	0.82536	Nervous system congenital anomalies	15	Congenital Anomalies	mediumspringgreen	4	Other	FALSE
22:35658694:A:G	22	35658694	963	0.445758	Poisoning by primarily systemic agents	18	Injuries & Poisonings	gray50	4	Other	FALSE
22:35658694:A:G	22	35658694	374.6	0.543152	Dermatochalasis	7	Sense Organs	darkseagreen4	4	Other	FALSE
22:35658694:A:G	22	35658694	722.9	0.546081	Other and unspecified disc disorder	14	Musculoskeletal	darkolivegreen	4	Other	FALSE
22:35658694:A:G	22	35658694	362.21	0.750536	Macular degeneration, dry	7	Sense Organs	darkseagreen4	4	Other	FALSE
22:35658694:A:G	22	35658694	225	0.612827	Benign neoplasm of brain and other parts of nervous system	2	Neoplasms	darkcyan	4	Other	FALSE
22:35658694:A:G	22	35658694	751.2	0.444789	Congenital anomalies of urinary system	15	Congenital Anomalies	mediumspringgreen	4	Other	FALSE
22:35658694:A:G	22	35658694	754	0.772337	Congenital musculoskeletal deformities of spine	15	Congenital Anomalies	mediumspringgreen	4	Other	FALSE
22:35658694:A:G	22	35658694	747.11	0.902946	Cardiac shunt/ heart septal defect	15	Congenital Anomalies	mediumspringgreen	4	Other	FALSE
22:35658694:A:G	22	35658694	613.8	0.64781	Other specified disorders of breast	11	Genitourinary	black	4	Other	FALSE
22:35658694:A:G	22	35658694	604	0.0423186	Disorders of penis	11	Genitourinary	black	4	Other	FALSE
22:35658694:A:G	22	35658694	337.1	0.257425	Peripheral autonomic neuropathy	6	Neurological	darkblue	4	Other	FALSE
22:35658694:A:G	22	35658694	350.1	0.300921	Abnormal involuntary movements	6	Neurological	darkblue	4	Other	FALSE
22:35658694:A:G	22	35658694	415	0.448996	Pulmonary heart disease	8	Circulatory System	red	4	Other	FALSE
22:35658694:A:G	22	35658694	70.3	0.22324	Viral hepatitis C	1	Infectious Diseases	blue	4	Other	FALSE
22:35658694:A:G	22	35658694	362.7	0.156527	Hereditary retinal dystrophies	7	Sense Organs	darkseagreen4	4	Other	FALSE
22:35658694:A:G	22	35658694	110.1	0.316864	Dermatophytosis	1	Infectious Diseases	blue	4	Other	FALSE
22:35658694:A:G	22	35658694	418.1	0.592697	Precordial pain	8	Circulatory System	red	4	Other	FALSE
22:35658694:A:G	22	35658694	530.12	0.934341	Ulcer of esophagus	10	Digestive	chartreuse4	4	Other	FALSE
22:35658694:A:G	22	35658694	288.3	0.142766	Eosinophilia	4	Hematopoietic	darkorange1	4	Other	FALSE
22:35658694:A:G	22	35658694	573.5	0.923459	Jaundice (not of newborn)	10	Digestive	chartreuse4	4	Other	FALSE
22:35658694:A:G	22	35658694	738.4	0.262605	Acquired spondylolisthesis	14	Musculoskeletal	darkolivegreen	4	Other	FALSE
22:35658694:A:G	22	35658694	280.1	0.114515	Iron deficiency anemias, unspecified or not due to blood loss	4	Hematopoietic	darkorange1	4	Other	FALSE
22:35658694:A:G	22	35658694	853	0.754669	Complication of colostomy or enterostomy	18	Injuries & Poisonings	gray50	4	Other	FALSE
22:35658694:A:G	22	35658694	788	0.385797	Syncope and collapse	17	Symptoms	purple	4	Other	FALSE
22:35658694:A:G	22	35658694	871.2	0.829866	Open wound of finger(s)	18	Injuries & Poisonings	gray50	4	Other	FALSE
22:35658694:A:G	22	35658694	598	0.695573	Abnormal findings on examination of urine	11	Genitourinary	black	4	Other	FALSE
22:35658694:A:G	22	35658694	613	0.376987	Other nonmalignant breast conditions	11	Genitourinary	black	4	Other	FALSE
22:35658694:A:G	22	35658694	789	0.113318	Nausea and vomiting	17	Symptoms	purple	4	Other	FALSE
22:35658694:A:G	22	35658694	521	0.403153	Diseases of hard tissues of teeth	10	Digestive	chartreuse4	4	Other	FALSE
22:35658694:A:G	22	35658694	696	0.724657	Psoriasis and related disorders	13	Dermatologic	firebrick	4	Other	FALSE
22:35658694:A:G	22	35658694	211	0.708549	Benign neoplasm of other parts of digestive system	2	Neoplasms	darkcyan	4	Other	FALSE
22:35658694:A:G	22	35658694	287.32	0.668525	Secondary thrombocytopenia	4	Hematopoietic	darkorange1	4	Other	FALSE
22:35658694:A:G	22	35658694	112	0.0212573	Candidiasis	1	Infectious Diseases	blue	4	Other	FALSE
22:35658694:A:G	22	35658694	771.2	0.642101	Cramp of limb	17	Symptoms	purple	4	Other	FALSE
22:35658694:A:G	22	35658694	539	0.460956	Bariatric surgery	10	Digestive	chartreuse4	4	Other	FALSE
22:35658694:A:G	22	35658694	594.8	0.794947	Renal colic	11	Genitourinary	black	4	Other	FALSE
22:35658694:A:G	22	35658694	577	0.350976	Diseases of pancreas	10	Digestive	chartreuse4	4	Other	FALSE
22:35658694:A:G	22	35658694	339	0.183101	Other headache syndromes	6	Neurological	darkblue	4	Other	FALSE
22:35658694:A:G	22	35658694	769	0.53498	Nonallopathic lesions NEC	17	Symptoms	purple	4	Other	FALSE
22:35658694:A:G	22	35658694	727.2	0.821645	Bursitis disorders	14	Musculoskeletal	darkolivegreen	4	Other	FALSE
22:35658694:A:G	22	35658694	281	0.784401	Other deficiency anemia	4	Hematopoietic	darkorange1	4	Other	FALSE
22:35658694:A:G	22	35658694	429.2	0.0145221	Abnormal function study of cardiovascular system	8	Circulatory System	red	4	Other	FALSE
22:35658694:A:G	22	35658694	741.2	0.878177	Stiffness of joint	14	Musculoskeletal	darkolivegreen	4	Other	FALSE
22:35658694:A:G	22	35658694	380	0.825291	Disorders of external ear	7	Sense Organs	darkseagreen4	4	Other	FALSE
22:35658694:A:G	22	35658694	286.8	0.0919923	Hypercoagulable state	4	Hematopoietic	darkorange1	4	Other	FALSE
22:35658694:A:G	22	35658694	316.1	0.087396	Polyneuropathy due to drugs	5	Mental Disorders	magenta	4	Other	FALSE
22:35658694:A:G	22	35658694	401.21	0.876224	Hypertensive heart disease	8	Circulatory System	red	4	Other	FALSE
22:35658694:A:G	22	35658694	963.1	0.431183	Antineoplastic and immunosuppressive drugs causing adverse effects	18	Injuries & Poisonings	gray50	4	Other	FALSE
22:35658694:A:G	22	35658694	442.1	0.349473	Aortic aneurysm	8	Circulatory System	red	4	Other	FALSE
22:35658694:A:G	22	35658694	41	0.477878	Bacterial infection NOS	1	Infectious Diseases	blue	4	Other	FALSE
22:35658694:A:G	22	35658694	687.1	0.452395	Rash and other nonspecific skin eruption	13	Dermatologic	firebrick	4	Other	FALSE
22:35658694:A:G	22	35658694	739	0.514756	Contracture of joint	14	Musculoskeletal	darkolivegreen	4	Other	FALSE
22:35658694:A:G	22	35658694	585.32	0.491752	End stage renal disease	11	Genitourinary	black	4	Other	FALSE
22:35658694:A:G	22	35658694	416	0.712839	Cardiomegaly	8	Circulatory System	red	4	Other	FALSE
22:35658694:A:G	22	35658694	704	0.953052	Diseases of hair and hair follicles	13	Dermatologic	firebrick	4	Other	FALSE
22:35658694:A:G	22	35658694	496.3	0.942192	Bronchiectasis	9	Respiratory	coral4	4	Other	FALSE
22:35658694:A:G	22	35658694	440.21	0.502315	Atherosclerosis of native arteries of the extremities with ulceration or gangrene	8	Circulatory System	red	4	Other	FALSE
22:35658694:A:G	22	35658694	537	0.675305	Other disorders of stomach and duodenum	10	Digestive	chartreuse4	4	Other	FALSE
22:35658694:A:G	22	35658694	509.3	0.682306	Pulmonary insufficiency or respiratory failure following trauma and surgery	9	Respiratory	coral4	4	Other	FALSE
22:35658694:A:G	22	35658694	474.1	0.523649	Acute tonsillitis	9	Respiratory	coral4	4	Other	FALSE
22:35658694:A:G	22	35658694	706.2	0.297711	Sebaceous cyst	13	Dermatologic	firebrick	4	Other	FALSE
22:35658694:A:G	22	35658694	364.1	0.914971	Corneal opacity	7	Sense Organs	darkseagreen4	4	Other	FALSE
22:35658694:A:G	22	35658694	287.1	0.892604	Spontaneous ecchymoses	4	Hematopoietic	darkorange1	4	Other	FALSE
22:35658694:A:G	22	35658694	527	0.00971734	Diseases of the salivary glands	10	Digestive	chartreuse4	4	Other	FALSE
22:35658694:A:G	22	35658694	394.2	0.214693	Mitral valve disease	8	Circulatory System	red	4	Other	FALSE
22:35658694:A:G	22	35658694	271.3	0.127541	Intestinal disaccharidase deficiencies and disaccharide malabsorption	3	Endocrine/Metabolic	brown	4	Other	FALSE
22:35658694:A:G	22	35658694	612.1	0.892698	Galactorrhea	11	Genitourinary	black	4	Other	FALSE
22:35658694:A:G	22	35658694	165	0.912045	Cancer within the respiratory system	2	Neoplasms	darkcyan	4	Other	FALSE
22:35658694:A:G	22	35658694	743.1	0.837446	Osteoporosis	14	Musculoskeletal	darkolivegreen	4	Other	FALSE
22:35658694:A:G	22	35658694	428.2	0.538217	Heart failure NOS	8	Circulatory System	red	4	Other	FALSE
22:35658694:A:G	22	35658694	433.5	0.975722	Cerebral aneurysm	8	Circulatory System	red	4	Other	FALSE
22:35658694:A:G	22	35658694	500	0.238216	Lung disease due to external agents	9	Respiratory	coral4	4	Other	FALSE
22:35658694:A:G	22	35658694	717	0.61711	Polymyalgia Rheumatica	14	Musculoskeletal	darkolivegreen	4	Other	FALSE
22:35658694:A:G	22	35658694	112.3	0.843857	Candidiasis of skin and nails	1	Infectious Diseases	blue	4	Other	FALSE
22:35658694:A:G	22	35658694	189.1	0.875569	Cancer of kidney and renal pelvis	2	Neoplasms	darkcyan	4	Other	FALSE
22:35658694:A:G	22	35658694	930	0.61317	Allergic reaction to food	18	Injuries & Poisonings	gray50	4	Other	FALSE
22:35658694:A:G	22	35658694	368.2	0.388889	Diplopia and disorders of binocular vision	7	Sense Organs	darkseagreen4	4	Other	FALSE
22:35658694:A:G	22	35658694	259	0.943253	Other endocrine disorders	3	Endocrine/Metabolic	brown	4	Other	FALSE
22:35658694:A:G	22	35658694	426.2	0.347981	Atrioventricular [AV] block	8	Circulatory System	red	4	Other	FALSE
22:35658694:A:G	22	35658694	459.9	0.376238	Circulatory disease NEC	8	Circulatory System	red	4	Other	FALSE
22:35658694:A:G	22	35658694	728	0.582818	Disorders of muscle, ligament, and fascia	14	Musculoskeletal	darkolivegreen	4	Other	FALSE
22:35658694:A:G	22	35658694	41.2	0.777035	Streptococcus infection	1	Infectious Diseases	blue	4	Other	FALSE
22:35658694:A:G	22	35658694	185	0.916755	Cancer of prostate	2	Neoplasms	darkcyan	4	Other	FALSE
22:35658694:A:G	22	35658694	580.2	0.208301	Nephrotic syndrome without mention of glomerulonephritis	11	Genitourinary	black	4	Other	FALSE
22:35658694:A:G	22	35658694	427.5	0.619071	Arrhythmia (cardiac) NOS	8	Circulatory System	red	4	Other	FALSE
22:35658694:A:G	22	35658694	378.1	0.0108911	Strabismus (not specified as paralytic)	7	Sense Organs	darkseagreen4	4	Other	FALSE
22:35658694:A:G	22	35658694	512	0.130601	Other symptoms of respiratory system	9	Respiratory	coral4	4	Other	FALSE
22:35658694:A:G	22	35658694	368.1	0.214487	Amblyopia	7	Sense Organs	darkseagreen4	4	Other	FALSE
22:35658694:A:G	22	35658694	358	0.206213	Myoneural disorders	6	Neurological	darkblue	4	Other	FALSE
22:35658694:A:G	22	35658694	327.7	0.432971	Sleep related movement disorders	6	Neurological	darkblue	4	Other	FALSE
22:35658694:A:G	22	35658694	260.3	0.608472	Adult failure to thrive	3	Endocrine/Metabolic	brown	4	Other	FALSE
22:35658694:A:G	22	35658694	291.8	0.104777	Alteration of consciousness	5	Mental Disorders	magenta	4	Other	FALSE
22:35658694:A:G	22	35658694	371.2	0.884037	Conjunctivitis, noninfectious	7	Sense Organs	darkseagreen4	4	Other	FALSE
22:35658694:A:G	22	35658694	702	0.623961	Degenerative skin conditions and other dermatoses	13	Dermatologic	firebrick	4	Other	FALSE
22:35658694:A:G	22	35658694	720	0.623838	Spinal stenosis	14	Musculoskeletal	darkolivegreen	4	Other	FALSE
22:35658694:A:G	22	35658694	278.1	0.88917	Obesity	3	Endocrine/Metabolic	brown	4	Other	FALSE
22:35658694:A:G	22	35658694	212	0.0985169	Benign neoplasm of respiratory and intrathoracic organs	2	Neoplasms	darkcyan	4	Other	FALSE
22:35658694:A:G	22	35658694	495.1	0.347447	Chronic obstructive asthma	9	Respiratory	coral4	4	Other	FALSE
22:35658694:A:G	22	35658694	368	0.145555	Visual disturbances	7	Sense Organs	darkseagreen4	4	Other	FALSE
22:35658694:A:G	22	35658694	362	0.870047	Other retinal disorders	7	Sense Organs	darkseagreen4	4	Other	FALSE
22:35658694:A:G	22	35658694	458	0.539436	Hypotension	8	Circulatory System	red	4	Other	FALSE
22:35658694:A:G	22	35658694	559	0.418561	Ileostomy status	10	Digestive	chartreuse4	4	Other	FALSE
22:35658694:A:G	22	35658694	509.1	0.977519	Respiratory failure	9	Respiratory	coral4	4	Other	FALSE
22:35658694:A:G	22	35658694	286.9	0.356084	Abnormal coagulation profile	4	Hematopoietic	darkorange1	4	Other	FALSE
22:35658694:A:G	22	35658694	596.5	0.559463	Functional disorders of bladder	11	Genitourinary	black	4	Other	FALSE
22:35658694:A:G	22	35658694	705	0.849862	Disorders of sweat glands	13	Dermatologic	firebrick	4	Other	FALSE
22:35658694:A:G	22	35658694	217	0.397689	Vascular hamartomas and non-neoplastic nevi	2	Neoplasms	darkcyan	4	Other	FALSE
22:35658694:A:G	22	35658694	695.4	0.82867	Lupus (localized and systemic)	13	Dermatologic	firebrick	4	Other	FALSE
22:35658694:A:G	22	35658694	516.1	0.626612	Hemoptysis	9	Respiratory	coral4	4	Other	FALSE
22:35658694:A:G	22	35658694	592.11	0.621519	Acute cystitis	11	Genitourinary	black	4	Other	FALSE
22:35658694:A:G	22	35658694	782.6	0.00839758	Pallor and flushing	17	Symptoms	purple	4	Other	FALSE
22:35658694:A:G	22	35658694	726	0.664679	Peripheral enthesopathies and allied syndromes	14	Musculoskeletal	darkolivegreen	4	Other	FALSE
22:35658694:A:G	22	35658694	317	0.61352	Alcohol-related disorders	5	Mental Disorders	magenta	4	Other	FALSE
22:35658694:A:G	22	35658694	575.8	0.964368	Other disorders of biliary tract	10	Digestive	chartreuse4	4	Other	FALSE
22:35658694:A:G	22	35658694	276.11	0.829565	Hyperosmolality and/or hypernatremia	3	Endocrine/Metabolic	brown	4	Other	FALSE
22:35658694:A:G	22	35658694	702.2	0.7946	Seborrheic keratosis	13	Dermatologic	firebrick	4	Other	FALSE
22:35658694:A:G	22	35658694	564	0.134063	Functional digestive disorders	10	Digestive	chartreuse4	4	Other	FALSE
22:35658694:A:G	22	35658694	78	0.252322	Viral warts & HPV	1	Infectious Diseases	blue	4	Other	FALSE
22:35658694:A:G	22	35658694	374	0.423842	Other disorders of eyelids	7	Sense Organs	darkseagreen4	4	Other	FALSE
22:35658694:A:G	22	35658694	575.1	0.515564	Cholangitis	10	Digestive	chartreuse4	4	Other	FALSE
22:35658694:A:G	22	35658694	340.1	0.059898	Migrain with aura	6	Neurological	darkblue	4	Other	FALSE
22:35658694:A:G	22	35658694	227.3	0.228515	Benign neoplasm of pituitary gland and craniopharyngeal duct (pouch)	2	Neoplasms	darkcyan	4	Other	FALSE
22:35658694:A:G	22	35658694	327.6	0.0192445	Circadian rhythm sleep disorder	6	Neurological	darkblue	4	Other	FALSE
22:35658694:A:G	22	35658694	580.1	0.765312	Glomerulonephritis	11	Genitourinary	black	4	Other	FALSE
22:35658694:A:G	22	35658694	287.3	0.95302	Thrombocytopenia	4	Hematopoietic	darkorange1	4	Other	FALSE
22:35658694:A:G	22	35658694	619	0.842172	Noninflammatory female genital disorders	11	Genitourinary	black	4	Other	FALSE
22:35658694:A:G	22	35658694	747.12	0.169674	Valvular heart disease/ heart chambers	15	Congenital Anomalies	mediumspringgreen	4	Other	FALSE
22:35658694:A:G	22	35658694	427.12	0.435607	Paroxysmal ventricular tachycardia	8	Circulatory System	red	4	Other	FALSE
22:35658694:A:G	22	35658694	519.1	0.25511	Tracheostomy complications	9	Respiratory	coral4	4	Other	FALSE
22:35658694:A:G	22	35658694	290.11	0.937265	Alzheimer's disease	5	Mental Disorders	magenta	4	Other	FALSE
22:35658694:A:G	22	35658694	250.25	0.595617	Diabetes type 2 with peripheral circulatory disorders	3	Endocrine/Metabolic	brown	4	Other	FALSE
22:35658694:A:G	22	35658694	749	0.623257	Congenital anomalies of face and neck	15	Congenital Anomalies	mediumspringgreen	4	Other	FALSE
22:35658694:A:G	22	35658694	279	0.3188	Disorders involving the immune mechanism	3	Endocrine/Metabolic	brown	4	Other	FALSE
22:35658694:A:G	22	35658694	525.1	0.744203	Loss of teeth or edentulism	10	Digestive	chartreuse4	4	Other	FALSE
22:35658694:A:G	22	35658694	513.8	0.887781	Disorders of diaphragm	9	Respiratory	coral4	4	Other	FALSE
22:35658694:A:G	22	35658694	327.71	0.814781	Restless legs syndrome	6	Neurological	darkblue	4	Other	FALSE
22:35658694:A:G	22	35658694	452	0.895276	Other venous embolism and thrombosis	8	Circulatory System	red	4	Other	FALSE
22:35658694:A:G	22	35658694	429.1	0.5231	Heart transplant/surgery	8	Circulatory System	red	4	Other	FALSE
22:35658694:A:G	22	35658694	338.2	0.51037	Chronic pain	6	Neurological	darkblue	4	Other	FALSE
22:35658694:A:G	22	35658694	649	0.569136	Other conditions or status of the mother complicating pregnancy, childbirth, or the puerperium	12	Pregnancy Complications	royalblue4	4	Other	FALSE
22:35658694:A:G	22	35658694	454.11	0.430755	Varicose veins of lower extremity, symptomtic	8	Circulatory System	red	4	Other	FALSE
22:35658694:A:G	22	35658694	250.41	0.642428	Impaired fasting glucose	3	Endocrine/Metabolic	brown	4	Other	FALSE
22:35658694:A:G	22	35658694	430.2	0.802639	Intracerebral hemorrhage	8	Circulatory System	red	4	Other	FALSE
22:35658694:A:G	22	35658694	585.4	0.484364	Chronic kidney disease, Stage I or II	11	Genitourinary	black	4	Other	FALSE
22:35658694:A:G	22	35658694	509.8	0.379353	Dependence on respirator [Ventilator] or supplemental oxygen	9	Respiratory	coral4	4	Other	FALSE
22:35658694:A:G	22	35658694	450	0.473087	Noninfectious disorders of lymphatic channels	8	Circulatory System	red	4	Other	FALSE
22:35658694:A:G	22	35658694	430	0.469646	Intracranial hemorrhage	8	Circulatory System	red	4	Other	FALSE
22:35658694:A:G	22	35658694	575.7	0.711935	Other disorders of gallbladder	10	Digestive	chartreuse4	4	Other	FALSE
22:35658694:A:G	22	35658694	279.8	0.260685	Other specified disorders involving the immune mechanism	3	Endocrine/Metabolic	brown	4	Other	FALSE
22:35658694:A:G	22	35658694	475.9	0.0775668	Postnasal drip	9	Respiratory	coral4	4	Other	FALSE
22:35658694:A:G	22	35658694	722.7	0.971546	Intervertebral disc disorder with myelopathy	14	Musculoskeletal	darkolivegreen	4	Other	FALSE
22:35658694:A:G	22	35658694	637	0.629086	Short gestation; low birth weight; and fetal growth retardation	12	Pregnancy Complications	royalblue4	4	Other	FALSE
22:35658694:A:G	22	35658694	379.1	0.326026	Scleritis and episcleritis	7	Sense Organs	darkseagreen4	4	Other	FALSE
22:35658694:A:G	22	35658694	455	0.382652	Hemorrhoids	8	Circulatory System	red	4	Other	FALSE
22:35658694:A:G	22	35658694	193	0.245634	Thyroid cancer	2	Neoplasms	darkcyan	4	Other	FALSE
22:35658694:A:G	22	35658694	427.6	0.0784037	Premature beats	8	Circulatory System	red	4	Other	FALSE
22:35658694:A:G	22	35658694	721.2	0.973727	Spondylosis with myelopathy	14	Musculoskeletal	darkolivegreen	4	Other	FALSE
22:35658694:A:G	22	35658694	442.2	0.177947	Aneurysm of iliac artery	8	Circulatory System	red	4	Other	FALSE
22:35658694:A:G	22	35658694	375.2	0.884886	Epiphora	7	Sense Organs	darkseagreen4	4	Other	FALSE
22:35658694:A:G	22	35658694	480.1	0.429191	Bacterial pneumonia	9	Respiratory	coral4	4	Other	FALSE
22:35658694:A:G	22	35658694	756	0.748742	Other congenital musculoskeletal anomalies	15	Congenital Anomalies	mediumspringgreen	4	Other	FALSE
22:35658694:A:G	22	35658694	244.2	0.0907715	Acquired hypothyroidism	3	Endocrine/Metabolic	brown	4	Other	FALSE
22:35658694:A:G	22	35658694	503	0.465938	Pulmonary congestion and hypostasis	9	Respiratory	coral4	4	Other	FALSE
22:35658694:A:G	22	35658694	573.3	0.741553	Hepatomegaly	10	Digestive	chartreuse4	4	Other	FALSE
22:35658694:A:G	22	35658694	337	0.423929	Disorders of the autonomic nervous system	6	Neurological	darkblue	4	Other	FALSE
22:35658694:A:G	22	35658694	649.1	0.463316	Diabetes or abnormal glucose tolerance complicating pregnancy	12	Pregnancy Complications	royalblue4	4	Other	FALSE
22:35658694:A:G	22	35658694	560.3	0.114334	Peritoneal or intestinal adhesions	10	Digestive	chartreuse4	4	Other	FALSE
22:35658694:A:G	22	35658694	560.4	0.746648	Other intestinal obstruction	10	Digestive	chartreuse4	4	Other	FALSE
22:35658694:A:G	22	35658694	760	0.605126	Back pain	17	Symptoms	purple	4	Other	FALSE
22:35658694:A:G	22	35658694	585.34	0.683182	Chronic Kidney Disease, Stage IV	11	Genitourinary	black	4	Other	FALSE
22:35658694:A:G	22	35658694	550.1	0.520596	Inguinal hernia	10	Digestive	chartreuse4	4	Other	FALSE
22:35658694:A:G	22	35658694	367	0.324805	Disorders of refraction and accommodation; blindness and low vision	7	Sense Organs	darkseagreen4	4	Other	FALSE
22:35658694:A:G	22	35658694	386.2	0.0920662	Peripheral or central vertigo	7	Sense Organs	darkseagreen4	4	Other	FALSE
22:35658694:A:G	22	35658694	735	0.187979	Acquired foot deformities	14	Musculoskeletal	darkolivegreen	4	Other	FALSE
22:35658694:A:G	22	35658694	317.11	0.0606522	Alcoholic liver damage	5	Mental Disorders	magenta	4	Other	FALSE
22:35658694:A:G	22	35658694	252	0.608638	Disorders of parathyroid gland	3	Endocrine/Metabolic	brown	4	Other	FALSE
22:35658694:A:G	22	35658694	577.3	0.133289	Cyst and pseudocyst of pancreas	10	Digestive	chartreuse4	4	Other	FALSE
22:35658694:A:G	22	35658694	110.12	0.299885	Althete's foot	1	Infectious Diseases	blue	4	Other	FALSE
22:35658694:A:G	22	35658694	270	0.899117	Disorders of protein plasma/amino-acid transport and metabolism	3	Endocrine/Metabolic	brown	4	Other	FALSE
22:35658694:A:G	22	35658694	711.1	0.557156	Pyogenic arthritis	14	Musculoskeletal	darkolivegreen	4	Other	FALSE
22:35658694:A:G	22	35658694	790.1	0.628216	Elevated sedimentation rate	17	Symptoms	purple	4	Other	FALSE
22:35658694:A:G	22	35658694	580.31	0.00935574	Nephritis and nephropathy in diseases classified elsewhere	11	Genitourinary	black	4	Other	FALSE
22:35658694:A:G	22	35658694	476	0.310675	Allergic rhinitis	9	Respiratory	coral4	4	Other	FALSE
22:35658694:A:G	22	35658694	281.1	0.363963	Megaloblastic anemia	4	Hematopoietic	darkorange1	4	Other	FALSE
22:35658694:A:G	22	35658694	790.6	0.487381	Other abnormal blood chemistry	17	Symptoms	purple	4	Other	FALSE
22:35658694:A:G	22	35658694	245.2	0.426351	Chronic thyroiditis	3	Endocrine/Metabolic	brown	4	Other	FALSE
22:35658694:A:G	22	35658694	433.21	0.0012571	Cerebral artery occlusion, with cerebral infarction	8	Circulatory System	red	4	Other	FALSE
22:35658694:A:G	22	35658694	578	0.441883	Gastrointestinal hemorrhage	10	Digestive	chartreuse4	4	Other	FALSE
22:35658694:A:G	22	35658694	591	0.764952	Urinary tract infection	11	Genitourinary	black	4	Other	FALSE
22:35658694:A:G	22	35658694	253.1	0.169797	Pituitary hyperfunction	3	Endocrine/Metabolic	brown	4	Other	FALSE
22:35658694:A:G	22	35658694	574.2	0.558488	Calculus of bile duct	10	Digestive	chartreuse4	4	Other	FALSE
22:35658694:A:G	22	35658694	213	0.457518	Benign neoplasm of bone and articular cartilage	2	Neoplasms	darkcyan	4	Other	FALSE
22:35658694:A:G	22	35658694	401.3	0.378159	Other hypertensive complications	8	Circulatory System	red	4	Other	FALSE
22:35658694:A:G	22	35658694	798	0.84443	Malaise and fatigue	17	Symptoms	purple	4	Other	FALSE
22:35658694:A:G	22	35658694	261	0.438728	Vitamin deficiency	3	Endocrine/Metabolic	brown	4	Other	FALSE
22:35658694:A:G	22	35658694	381.9	0.855499	Otorrhea	7	Sense Organs	darkseagreen4	4	Other	FALSE
22:35658694:A:G	22	35658694	226	0.754489	Benign neoplasm of thyroid glands	2	Neoplasms	darkcyan	4	Other	FALSE
22:35658694:A:G	22	35658694	733.8	0.990087	Malunion and nonunion of fracture	14	Musculoskeletal	darkolivegreen	4	Other	FALSE
22:35658694:A:G	22	35658694	341	0.771497	Other demyelinating diseases of central nervous system	6	Neurological	darkblue	4	Other	FALSE
22:35658694:A:G	22	35658694	250.13	0.115928	Type 1 diabetes with ophthalmic manifestations	3	Endocrine/Metabolic	brown	4	Other	FALSE
22:35658694:A:G	22	35658694	352.1	0.0697004	Trigeminal nerve disorders [CN5]	6	Neurological	darkblue	4	Other	FALSE
22:35658694:A:G	22	35658694	415.11	0.124606	Pulmonary embolism and infarction, acute	8	Circulatory System	red	4	Other	FALSE
22:35658694:A:G	22	35658694	994	0.610397	Sepsis and SIRS	18	Injuries & Poisonings	gray50	4	Other	FALSE
22:35658694:A:G	22	35658694	427.1	0.333638	Paroxysmal tachycardia, unspecified	8	Circulatory System	red	4	Other	FALSE
22:35658694:A:G	22	35658694	513.4	0.545742	Hyperventilation	9	Respiratory	coral4	4	Other	FALSE
22:35658694:A:G	22	35658694	249	0.468149	Secondary diabetes mellitus	3	Endocrine/Metabolic	brown	4	Other	FALSE
22:35658694:A:G	22	35658694	743.21	0.362403	Pathologic fracture of vertebrae	14	Musculoskeletal	darkolivegreen	4	Other	FALSE
22:35658694:A:G	22	35658694	90.3	0.664591	Venereal diseases due to Chlamydia trachomatis	1	Infectious Diseases	blue	4	Other	FALSE
22:35658694:A:G	22	35658694	537.1	0.810283	Lesions of stomach and duodenum	10	Digestive	chartreuse4	4	Other	FALSE
22:35658694:A:G	22	35658694	800.2	0.562252	Fracture of unspecified part of femur	18	Injuries & Poisonings	gray50	4	Other	FALSE
22:35658694:A:G	22	35658694	348.2	0.24793	Cerebral edema and compression of brain	6	Neurological	darkblue	4	Other	FALSE
22:35658694:A:G	22	35658694	355	0.174567	Complex regional/central pain syndrome	6	Neurological	darkblue	4	Other	FALSE
22:35658694:A:G	22	35658694	790.8	0.663412	Elevated C-reactive protein (CRP)	17	Symptoms	purple	4	Other	FALSE
22:35658694:A:G	22	35658694	949	0.264931	Allergies, other	18	Injuries & Poisonings	gray50	4	Other	FALSE
22:35658694:A:G	22	35658694	274.1	0.451527	Gout	3	Endocrine/Metabolic	brown	4	Other	FALSE
22:35658694:A:G	22	35658694	288	0.571906	Diseases of white blood cells	4	Hematopoietic	darkorange1	4	Other	FALSE
22:35658694:A:G	22	35658694	296.2	0.389173	Depression	5	Mental Disorders	magenta	4	Other	FALSE
22:35658694:A:G	22	35658694	540.1	0.285455	Appendicitis	10	Digestive	chartreuse4	4	Other	FALSE
22:35658694:A:G	22	35658694	530.3	0.243538	Stricture and stenosis of esophagus	10	Digestive	chartreuse4	4	Other	FALSE
22:35658694:A:G	22	35658694	90	0.619176	Sexually transmitted infections (not HIV or hepatitis)	1	Infectious Diseases	blue	4	Other	FALSE
22:35658694:A:G	22	35658694	255.11	0.282236	Cushing's syndrome	3	Endocrine/Metabolic	brown	4	Other	FALSE
22:35658694:A:G	22	35658694	495	0.736095	Asthma	9	Respiratory	coral4	4	Other	FALSE
22:35658694:A:G	22	35658694	686.3	0.533553	Pilonidal cyst	13	Dermatologic	firebrick	4	Other	FALSE
22:35658694:A:G	22	35658694	250.23	0.469628	Type 2 diabetes with ophthalmic manifestations	3	Endocrine/Metabolic	brown	4	Other	FALSE
22:35658694:A:G	22	35658694	250.15	0.168803	Diabetes type 1 with peripheral circulatory disorders	3	Endocrine/Metabolic	brown	4	Other	FALSE
22:35658694:A:G	22	35658694	189.21	0.863709	Malignant neoplasm of bladder	2	Neoplasms	darkcyan	4	Other	FALSE
22:35658694:A:G	22	35658694	426.24	0.224295	Atrioventricular block, complete	8	Circulatory System	red	4	Other	FALSE
22:35658694:A:G	22	35658694	728.7	0.886691	Fasciitis	14	Musculoskeletal	darkolivegreen	4	Other	FALSE
22:35658694:A:G	22	35658694	340	0.857878	Migraine	6	Neurological	darkblue	4	Other	FALSE
22:35658694:A:G	22	35658694	871.1	0.33771	Open wound of hand except finger(s)	18	Injuries & Poisonings	gray50	4	Other	FALSE
22:35658694:A:G	22	35658694	327.5	0.413588	Parasomnia	6	Neurological	darkblue	4	Other	FALSE
22:35658694:A:G	22	35658694	480.2	0.814109	Viral pneumonia	9	Respiratory	coral4	4	Other	FALSE
22:35658694:A:G	22	35658694	290	0.926727	Delirium dementia and amnestic and other cognitive disorders	5	Mental Disorders	magenta	4	Other	FALSE
22:35658694:A:G	22	35658694	753	0.184097	Congenital anomalies of the eye	15	Congenital Anomalies	mediumspringgreen	4	Other	FALSE
22:35658694:A:G	22	35658694	283	0.654541	Acquired hemolytic anemias	4	Hematopoietic	darkorange1	4	Other	FALSE
22:35658694:A:G	22	35658694	440.9	0.0668268	Atherosclerosis of aorta	8	Circulatory System	red	4	Other	FALSE
22:35658694:A:G	22	35658694	585.2	0.973942	Renal failure NOS	11	Genitourinary	black	4	Other	FALSE
22:35658694:A:G	22	35658694	870.3	0.0699047	Other open wound of head and face	18	Injuries & Poisonings	gray50	4	Other	FALSE
22:35658694:A:G	22	35658694	612.2	0.16699	Hypertrophy of breast (Gynecomastia)	11	Genitourinary	black	4	Other	FALSE
22:35658694:A:G	22	35658694	41.9	0.706163	Infection with drug-resistant microorganisms	1	Infectious Diseases	blue	4	Other	FALSE
22:35658694:A:G	22	35658694	530	0.997472	Diseases of esophagus	10	Digestive	chartreuse4	4	Other	FALSE
22:35658694:A:G	22	35658694	578.2	0.676163	Blood in stool	10	Digestive	chartreuse4	4	Other	FALSE
22:35658694:A:G	22	35658694	695.9	0.322295	Unspecified erythematous condition	13	Dermatologic	firebrick	4	Other	FALSE
22:35658694:A:G	22	35658694	555.2	0.46071	Ulcerative colitis	10	Digestive	chartreuse4	4	Other	FALSE
22:35658694:A:G	22	35658694	282.8	0.21441	Other hemoglobinopathies	4	Hematopoietic	darkorange1	4	Other	FALSE
22:35658694:A:G	22	35658694	433.1	0.0537027	Occlusion and stenosis of precerebral arteries	8	Circulatory System	red	4	Other	FALSE
22:35658694:A:G	22	35658694	38	0.695965	Septicemia	1	Infectious Diseases	blue	4	Other	FALSE
22:35658694:A:G	22	35658694	771	0.00216538	Musculoskeletal symptoms referable to limbs	17	Symptoms	purple	4	Other	FALSE
22:35658694:A:G	22	35658694	871.4	0.218353	Open wound of toe(s)	18	Injuries & Poisonings	gray50	4	Other	FALSE
22:35658694:A:G	22	35658694	458.1	0.434206	Orthostatic hypotension	8	Circulatory System	red	4	Other	FALSE
22:35658694:A:G	22	35658694	458.9	0.857995	Hypotension NOS	8	Circulatory System	red	4	Other	FALSE
22:35658694:A:G	22	35658694	765	0.479133	Cervical radiculitis	17	Symptoms	purple	4	Other	FALSE
22:35658694:A:G	22	35658694	394.7	0.743781	Disease of tricuspid valve	8	Circulatory System	red	4	Other	FALSE
22:35658694:A:G	22	35658694	117.4	0.582805	Aspergillosis	1	Infectious Diseases	blue	4	Other	FALSE
22:35658694:A:G	22	35658694	695.3	0.589729	Rosacea	13	Dermatologic	firebrick	4	Other	FALSE
22:35658694:A:G	22	35658694	285.1	0.524698	Acute posthemorrhagic anemia	4	Hematopoietic	darkorange1	4	Other	FALSE
22:35658694:A:G	22	35658694	90.2	0.325576	Gonococcal infections	1	Infectious Diseases	blue	4	Other	FALSE
22:35658694:A:G	22	35658694	479	0.0564806	Other upper respiratory disease	9	Respiratory	coral4	4	Other	FALSE
22:35658694:A:G	22	35658694	442.8	0.889796	Aneurysm of other specified artery	8	Circulatory System	red	4	Other	FALSE
22:35658694:A:G	22	35658694	459	0.864509	Other disorders of circulatory system	8	Circulatory System	red	4	Other	FALSE
22:35658694:A:G	22	35658694	747.13	0.910306	Congenital anomalies of great vessels	15	Congenital Anomalies	mediumspringgreen	4	Other	FALSE
22:35658694:A:G	22	35658694	870	0.194158	Open wounds of head; neck; and trunk	18	Injuries & Poisonings	gray50	4	Other	FALSE
22:35658694:A:G	22	35658694	289	0.578147	Other diseases of blood and blood-forming organs	4	Hematopoietic	darkorange1	4	Other	FALSE
22:35658694:A:G	22	35658694	198.5	0.803579	Secondary malignancy of brain/spine	2	Neoplasms	darkcyan	4	Other	FALSE
22:35658694:A:G	22	35658694	297	0.851678	Suicidal ideation or attempt	5	Mental Disorders	magenta	4	Other	FALSE
22:35658694:A:G	22	35658694	172	0.108407	Skin cancer	2	Neoplasms	darkcyan	4	Other	FALSE
22:35658694:A:G	22	35658694	562.2	0.337406	Diverticulitis	10	Digestive	chartreuse4	4	Other	FALSE
22:35658694:A:G	22	35658694	946	0.354914	Anaphylactic shock NOS	18	Injuries & Poisonings	gray50	4	Other	FALSE
22:35658694:A:G	22	35658694	706.8	0.189938	Other specified diseases of sebaceous glands	13	Dermatologic	firebrick	4	Other	FALSE
22:35658694:A:G	22	35658694	681	0.95589	Superficial cellulitis and abscess	13	Dermatologic	firebrick	4	Other	FALSE
22:35658694:A:G	22	35658694	496.1	0.854612	Emphysema	9	Respiratory	coral4	4	Other	FALSE
22:35658694:A:G	22	35658694	513.3	0.50203	Hypoventilation	9	Respiratory	coral4	4	Other	FALSE
22:35658694:A:G	22	35658694	8.6	0.610006	Viral Enteritis	1	Infectious Diseases	blue	4	Other	FALSE
22:35658694:A:G	22	35658694	556	0.954918	Ulceration of the lower GI tract	10	Digestive	chartreuse4	4	Other	FALSE
22:35658694:A:G	22	35658694	275.53	0.330157	Disorders of phosphorus metabolism	3	Endocrine/Metabolic	brown	4	Other	FALSE
22:35658694:A:G	22	35658694	798.1	0.512705	Chronic fatigue syndrome	17	Symptoms	purple	4	Other	FALSE
22:35658694:A:G	22	35658694	323	0.746771	Encephalitis	6	Neurological	darkblue	4	Other	FALSE
22:35658694:A:G	22	35658694	227.2	0.476417	Benign neoplasm of parathyroid gland	2	Neoplasms	darkcyan	4	Other	FALSE
22:35658694:A:G	22	35658694	442.4	0.722324	Arterial dissection	8	Circulatory System	red	4	Other	FALSE
22:35658694:A:G	22	35658694	411	0.855778	Ischemic Heart Disease	8	Circulatory System	red	4	Other	FALSE
22:35658694:A:G	22	35658694	380.4	0.501048	Impacted cerumen	7	Sense Organs	darkseagreen4	4	Other	FALSE
22:35658694:A:G	22	35658694	306	0.245243	Other mental disorder	5	Mental Disorders	magenta	4	Other	FALSE
22:35658694:A:G	22	35658694	740.9	0.591124	Osteoarthrosis NOS	14	Musculoskeletal	darkolivegreen	4	Other	FALSE
22:35658694:A:G	22	35658694	710.12	0.35684	Chronic osteomyelitis	14	Musculoskeletal	darkolivegreen	4	Other	FALSE
22:35658694:A:G	22	35658694	504.1	0.471206	Idiopathic fibrosing alveolitis	9	Respiratory	coral4	4	Other	FALSE
22:35658694:A:G	22	35658694	350.6	0.872246	Disturbances of sensation of smell and taste	6	Neurological	darkblue	4	Other	FALSE
22:35658694:A:G	22	35658694	770	0.675207	Myalgia and myositis unspecified	17	Symptoms	purple	4	Other	FALSE
22:35658694:A:G	22	35658694	276.12	0.00490822	Hyposmolality and/or hyponatremia	3	Endocrine/Metabolic	brown	4	Other	FALSE
22:35658694:A:G	22	35658694	513.31	0.816667	Apnea	9	Respiratory	coral4	4	Other	FALSE
22:35658694:A:G	22	35658694	464	0.506091	Acute sinusitis	9	Respiratory	coral4	4	Other	FALSE
22:35658694:A:G	22	35658694	713	0.111431	Arthropathy associated with other disorders classified elsewhere	14	Musculoskeletal	darkolivegreen	4	Other	FALSE
22:35658694:A:G	22	35658694	401.1	0.23093	Essential hypertension	8	Circulatory System	red	4	Other	FALSE
22:35658694:A:G	22	35658694	288.11	0.292729	Neutropenia	4	Hematopoietic	darkorange1	4	Other	FALSE
22:35658694:A:G	22	35658694	386.9	0.520371	Dizziness and giddiness (Light-headedness and vertigo)	7	Sense Organs	darkseagreen4	4	Other	FALSE
22:35658694:A:G	22	35658694	522.5	0.844651	Periapical abscess	10	Digestive	chartreuse4	4	Other	FALSE
22:35658694:A:G	22	35658694	530.2	0.827845	Esophageal bleeding (varices/hemorrhage)	10	Digestive	chartreuse4	4	Other	FALSE
22:35658694:A:G	22	35658694	427.9	0.349007	Palpitations	8	Circulatory System	red	4	Other	FALSE
22:35658694:A:G	22	35658694	150	0.257858	Cancer of esophagus	2	Neoplasms	darkcyan	4	Other	FALSE
22:35658694:A:G	22	35658694	367.1	0.353288	Myopia	7	Sense Organs	darkseagreen4	4	Other	FALSE
22:35658694:A:G	22	35658694	573.4	0.191202	Acute and subacute necrosis of liver	10	Digestive	chartreuse4	4	Other	FALSE
22:35658694:A:G	22	35658694	276.41	0.952448	Acidosis	3	Endocrine/Metabolic	brown	4	Other	FALSE
22:35658694:A:G	22	35658694	270.38	0.248185	Other specified disorders of plasma protein metabolism	3	Endocrine/Metabolic	brown	4	Other	FALSE
22:35658694:A:G	22	35658694	433	0.0794379	Cerebrovascular disease	8	Circulatory System	red	4	Other	FALSE
22:35658694:A:G	22	35658694	573.6	0.34661	Nonspecific elevation of levels of transaminase or lactic acid dehydrogenase [LDH]	10	Digestive	chartreuse4	4	Other	FALSE
22:35658694:A:G	22	35658694	504	0.279807	Other alveolar and parietoalveolar pneumonopathy	9	Respiratory	coral4	4	Other	FALSE
22:35658694:A:G	22	35658694	735.3	0.482467	Hallux valgus (Bunion)	14	Musculoskeletal	darkolivegreen	4	Other	FALSE
22:35658694:A:G	22	35658694	202.2	0.510711	Non-Hodgkins lymphoma	2	Neoplasms	darkcyan	4	Other	FALSE
22:35658694:A:G	22	35658694	979	0.237023	Adverse drug events and drug allergies	18	Injuries & Poisonings	gray50	4	Other	FALSE
22:35658694:A:G	22	35658694	470	0.601184	Septal Deviations/Turbinate Hypertrophy	9	Respiratory	coral4	4	Other	FALSE
22:35658694:A:G	22	35658694	377.1	0.721923	Optic atrophy	7	Sense Organs	darkseagreen4	4	Other	FALSE
22:35658694:A:G	22	35658694	364	0.235897	Corneal opacity and other disorders of cornea	7	Sense Organs	darkseagreen4	4	Other	FALSE
22:35658694:A:G	22	35658694	526.5	0.436348	Inflammatory conditions of jaw	10	Digestive	chartreuse4	4	Other	FALSE
22:35658694:A:G	22	35658694	376	0.637065	Disorders of the orbit	7	Sense Organs	darkseagreen4	4	Other	FALSE
22:35658694:A:G	22	35658694	427.42	0.592471	Cardiac arrest	8	Circulatory System	red	4	Other	FALSE
22:35658694:A:G	22	35658694	276.42	0.559741	Alkalosis	3	Endocrine/Metabolic	brown	4	Other	FALSE
22:35658694:A:G	22	35658694	727	0.73092	Other disorders of synovium, tendon, and bursa	14	Musculoskeletal	darkolivegreen	4	Other	FALSE
22:35658694:A:G	22	35658694	289.4	0.491842	Lymphadenitis	4	Hematopoietic	darkorange1	4	Other	FALSE
22:35658694:A:G	22	35658694	442	0.826434	Other aneurysm	8	Circulatory System	red	4	Other	FALSE
22:35658694:A:G	22	35658694	174	0.425298	Breast cancer	2	Neoplasms	darkcyan	4	Other	FALSE
22:35658694:A:G	22	35658694	573.1	0.855909	Chronic passive congestion of liver	10	Digestive	chartreuse4	4	Other	FALSE
22:35658694:A:G	22	35658694	947	0.0568495	Urticaria	13	Dermatologic	firebrick	4	Other	FALSE
22:35658694:A:G	22	35658694	433.11	0.292788	Occlusion of cerebral arteries, with cerebral infarction	8	Circulatory System	red	4	Other	FALSE
22:35658694:A:G	22	35658694	701.2	0.584672	Scar conditions and fibrosis of skin	13	Dermatologic	firebrick	4	Other	FALSE
22:35658694:A:G	22	35658694	250.14	0.594566	Type 1 diabetes with neurological manifestations	3	Endocrine/Metabolic	brown	4	Other	FALSE
22:35658694:A:G	22	35658694	41.11	0.997003	Methicillin sensitive Staphylococcus aureus	1	Infectious Diseases	blue	4	Other	FALSE
22:35658694:A:G	22	35658694	715	0.972343	Other inflammatory spondylopathies	14	Musculoskeletal	darkolivegreen	4	Other	FALSE
22:35658694:A:G	22	35658694	727.5	0.626401	Rupture of synovium	14	Musculoskeletal	darkolivegreen	4	Other	FALSE
22:35658694:A:G	22	35658694	705.8	0.919951	Hyperhidrosis	13	Dermatologic	firebrick	4	Other	FALSE
22:35658694:A:G	22	35658694	530.13	0.823539	Barrett's esophagus	10	Digestive	chartreuse4	4	Other	FALSE
22:35658694:A:G	22	35658694	694.1	0.541154	Vitiligo	13	Dermatologic	firebrick	4	Other	FALSE
22:35658694:A:G	22	35658694	687.4	0.677238	Disturbance of skin sensation	13	Dermatologic	firebrick	4	Other	FALSE
22:35658694:A:G	22	35658694	597	0.898374	Other disorders of urethra and urinary tract	11	Genitourinary	black	4	Other	FALSE
22:35658694:A:G	22	35658694	348	0.0170125	Other conditions of brain	6	Neurological	darkblue	4	Other	FALSE
22:35658694:A:G	22	35658694	208	0.0846479	Benign neoplasm of colon	2	Neoplasms	darkcyan	4	Other	FALSE
22:35658694:A:G	22	35658694	200	0.4133	Myeloproliferative disease	2	Neoplasms	darkcyan	4	Other	FALSE
22:35658694:A:G	22	35658694	842	0.772491	Other sprains and strains	18	Injuries & Poisonings	gray50	4	Other	FALSE
22:35658694:A:G	22	35658694	599.1	0.750813	Urinary obstruction	11	Genitourinary	black	4	Other	FALSE
22:35658694:A:G	22	35658694	379	0.315996	Other disorders of eye	7	Sense Organs	darkseagreen4	4	Other	FALSE
22:35658694:A:G	22	35658694	155.1	0.694599	Malignant neoplasm of liver, primary	2	Neoplasms	darkcyan	4	Other	FALSE
22:35658694:A:G	22	35658694	589	0.455176	Abnormal results of function study of kidney	11	Genitourinary	black	4	Other	FALSE
22:35658694:A:G	22	35658694	351	0.61513	Other peripheral nerve disorders	6	Neurological	darkblue	4	Other	FALSE
22:35658694:A:G	22	35658694	270.32	0.974371	Paraproteinemia	3	Endocrine/Metabolic	brown	4	Other	FALSE
22:35658694:A:G	22	35658694	610	0.364214	Benign mammary dysplasias	11	Genitourinary	black	4	Other	FALSE
22:35658694:A:G	22	35658694	394.1	0.418621	Mitral valve stenosis and aortic valve stenosis	8	Circulatory System	red	4	Other	FALSE
22:35658694:A:G	22	35658694	333.1	0.0857484	Essential tremor	6	Neurological	darkblue	4	Other	FALSE
22:35658694:A:G	22	35658694	447	0.525521	Other disorders of arteries and arterioles	8	Circulatory System	red	4	Other	FALSE
22:35658694:A:G	22	35658694	726.2	0.327263	Synoviopathy	14	Musculoskeletal	darkolivegreen	4	Other	FALSE
22:35658694:A:G	22	35658694	465.2	0.756207	Acute pharyngitis	9	Respiratory	coral4	4	Other	FALSE
22:35658694:A:G	22	35658694	414	0.903464	Other forms of chronic heart disease	8	Circulatory System	red	4	Other	FALSE
22:35658694:A:G	22	35658694	474.2	0.00552997	Chronic tonsillitis and adenoiditis	9	Respiratory	coral4	4	Other	FALSE
22:35658694:A:G	22	35658694	366.2	0.457065	Senile cataract	7	Sense Organs	darkseagreen4	4	Other	FALSE
22:35658694:A:G	22	35658694	512.1	0.0860928	Wheezing	9	Respiratory	coral4	4	Other	FALSE
22:35658694:A:G	22	35658694	741.1	0.501903	Ankylosis of joint	14	Musculoskeletal	darkolivegreen	4	Other	FALSE
22:35658694:A:G	22	35658694	444	0.26976	Arterial embolism and thrombosis	8	Circulatory System	red	4	Other	FALSE
22:35658694:A:G	22	35658694	509	0.30076	Respiratory failure, insufficiency, arrest	9	Respiratory	coral4	4	Other	FALSE
22:35658694:A:G	22	35658694	573.2	0.180755	Liver replaced by transplant	10	Digestive	chartreuse4	4	Other	FALSE
22:35658694:A:G	22	35658694	364.5	0.165315	Corneal dystrophy	7	Sense Organs	darkseagreen4	4	Other	FALSE
22:35658694:A:G	22	35658694	772	0.69617	Symptoms of the muscles	17	Symptoms	purple	4	Other	FALSE
22:35658694:A:G	22	35658694	442.11	0.289989	Abdominal aortic aneurysm	8	Circulatory System	red	4	Other	FALSE
22:35658694:A:G	22	35658694	803.2	0.360088	Fracture of radius and ulna	18	Injuries & Poisonings	gray50	4	Other	FALSE
22:35658694:A:G	22	35658694	555.1	0.0467426	Regional enteritis	10	Digestive	chartreuse4	4	Other	FALSE
22:35658694:A:G	22	35658694	700	0.953183	Corns and callosities	13	Dermatologic	firebrick	4	Other	FALSE
22:35658694:A:G	22	35658694	707.3	0.86392	Chronic ulcer of unspecified site	13	Dermatologic	firebrick	4	Other	FALSE
22:35658694:A:G	22	35658694	735.2	0.257295	Acquired toe deformities	14	Musculoskeletal	darkolivegreen	4	Other	FALSE
22:35658694:A:G	22	35658694	759	0.45215	Other and unspecified congenital anomalies	15	Congenital Anomalies	mediumspringgreen	4	Other	FALSE
22:35658694:A:G	22	35658694	245	0.364924	Thyroiditis	3	Endocrine/Metabolic	brown	4	Other	FALSE
22:35658694:A:G	22	35658694	803	0.155996	Fracture of upper limb	18	Injuries & Poisonings	gray50	4	Other	FALSE
22:35658694:A:G	22	35658694	388	0.56475	Other disorders of ear	7	Sense Organs	darkseagreen4	4	Other	FALSE
22:35658694:A:G	22	35658694	560	0.991661	Intestinal obstruction without mention of hernia	10	Digestive	chartreuse4	4	Other	FALSE
22:35658694:A:G	22	35658694	577.2	0.43567	Chronic pancreatitis	10	Digestive	chartreuse4	4	Other	FALSE
22:35658694:A:G	22	35658694	346.1	0.99435	Nonspecific abnormal findings on radiological and other examination of skull and head	6	Neurological	darkblue	4	Other	FALSE
22:35658694:A:G	22	35658694	110.13	0.249634	Dermatophytosis of the body	1	Infectious Diseases	blue	4	Other	FALSE
22:35658694:A:G	22	35658694	858	0.817603	Complication of internal orthopedic device	18	Injuries & Poisonings	gray50	4	Other	FALSE
22:35658694:A:G	22	35658694	446.5	0.452801	Giant cell arteritis	8	Circulatory System	red	4	Other	FALSE
22:35658694:A:G	22	35658694	427.61	0.00510725	Supraventricular premature beats	8	Circulatory System	red	4	Other	FALSE
22:35658694:A:G	22	35658694	526	0.383908	Diseases of the jaws	10	Digestive	chartreuse4	4	Other	FALSE
22:35658694:A:G	22	35658694	681.3	0.946525	Cellulitis and abscess of arm/hand	13	Dermatologic	firebrick	4	Other	FALSE
22:35658694:A:G	22	35658694	830	0.55981	Dislocation	18	Injuries & Poisonings	gray50	4	Other	FALSE
22:35658694:A:G	22	35658694	272.12	0.539863	Hyperglyceridemia	3	Endocrine/Metabolic	brown	4	Other	FALSE
22:35658694:A:G	22	35658694	250.1	0.866333	Type 1 diabetes	3	Endocrine/Metabolic	brown	4	Other	FALSE
22:35658694:A:G	22	35658694	520.2	0.60201	Disturbances in tooth eruption	10	Digestive	chartreuse4	4	Other	FALSE
22:35658694:A:G	22	35658694	588.1	0.108007	Renal osteodystrophy	11	Genitourinary	black	4	Other	FALSE
22:35658694:A:G	22	35658694	527.7	0.69298	Disturbance of salivary secretion	10	Digestive	chartreuse4	4	Other	FALSE
22:35658694:A:G	22	35658694	610.8	0.90767	Other specified benign mammary dysplasias	11	Genitourinary	black	4	Other	FALSE
22:35658694:A:G	22	35658694	280	0.0778901	Iron deficiency anemias	4	Hematopoietic	darkorange1	4	Other	FALSE
22:35658694:A:G	22	35658694	367.9	0.867639	Blindness and low vision	7	Sense Organs	darkseagreen4	4	Other	FALSE
22:35658694:A:G	22	35658694	738	0.150119	Other acquired musculoskeletal deformity	14	Musculoskeletal	darkolivegreen	4	Other	FALSE
22:35658694:A:G	22	35658694	286	0.211145	Coagulation defects	4	Hematopoietic	darkorange1	4	Other	FALSE
22:35658694:A:G	22	35658694	395.6	0.449017	Heart valve replaced	8	Circulatory System	red	4	Other	FALSE
22:35658694:A:G	22	35658694	433.2	0.00182974	Occlusion of cerebral arteries	8	Circulatory System	red	4	Other	FALSE
22:35658694:A:G	22	35658694	586.4	0.827477	Stricture/obstruction of ureter	11	Genitourinary	black	4	Other	FALSE
22:35658694:A:G	22	35658694	512.8	0.101294	Cough	9	Respiratory	coral4	4	Other	FALSE
22:35658694:A:G	22	35658694	568	0.722666	Other disorders of peritoneum	10	Digestive	chartreuse4	4	Other	FALSE
22:35658694:A:G	22	35658694	357	0.490766	Inflammatory and toxic neuropathy	6	Neurological	darkblue	4	Other	FALSE
22:35658694:A:G	22	35658694	480.3	0.0703823	Pneumonia due to fungus (mycoses)	9	Respiratory	coral4	4	Other	FALSE
22:35658694:A:G	22	35658694	751.1	0.249579	Congenital anomalies of genital organs	15	Congenital Anomalies	mediumspringgreen	4	Other	FALSE
22:35658694:A:G	22	35658694	740.12	0.660662	Osteoarthrosis, localized, secondary	14	Musculoskeletal	darkolivegreen	4	Other	FALSE
22:35658694:A:G	22	35658694	225.1	0.909172	Benign neoplasm of brain, cranial nerves, meninges	2	Neoplasms	darkcyan	4	Other	FALSE
22:35658694:A:G	22	35658694	443.8	0.344559	Other specified peripheral vascular diseases	8	Circulatory System	red	4	Other	FALSE
22:35658694:A:G	22	35658694	701.5	0.678067	Abnormal granulation tissue	13	Dermatologic	firebrick	4	Other	FALSE
22:35658694:A:G	22	35658694	361	0.335215	Retinal detachments and defects	7	Sense Organs	darkseagreen4	4	Other	FALSE
22:35658694:A:G	22	35658694	711	0.120543	Arthropathy associated with infections	14	Musculoskeletal	darkolivegreen	4	Other	FALSE
22:35658694:A:G	22	35658694	724	0.592097	Other and unspecified disorders of back	14	Musculoskeletal	darkolivegreen	4	Other	FALSE
22:35658694:A:G	22	35658694	426.21	0.563443	First degree AV block	8	Circulatory System	red	4	Other	FALSE
22:35658694:A:G	22	35658694	496	0.0834424	Chronic airway obstruction	9	Respiratory	coral4	4	Other	FALSE
22:35658694:A:G	22	35658694	613.9	0.741307	Breast disorder NOS	11	Genitourinary	black	4	Other	FALSE
22:35658694:A:G	22	35658694	427.11	0.500262	Paroxysmal supraventricular tachycardia	8	Circulatory System	red	4	Other	FALSE
22:35658694:A:G	22	35658694	401.22	0.226254	Hypertensive chronic kidney disease	8	Circulatory System	red	4	Other	FALSE
22:35658694:A:G	22	35658694	726.1	0.261426	Enthesopathy	14	Musculoskeletal	darkolivegreen	4	Other	FALSE
22:35658694:A:G	22	35658694	356	0.214809	Hereditary and idiopathic peripheral neuropathy	6	Neurological	darkblue	4	Other	FALSE
22:35658694:A:G	22	35658694	345.11	0.616288	Generalized convulsive epilepsy	6	Neurological	darkblue	4	Other	FALSE
22:35658694:A:G	22	35658694	342	0.0851054	Hemiplegia	6	Neurological	darkblue	4	Other	FALSE
22:35658694:A:G	22	35658694	420.21	0.521728	Acute pericarditis	8	Circulatory System	red	4	Other	FALSE
22:35658694:A:G	22	35658694	362.2	0.702257	Degeneration of macula and posterior pole of retina	7	Sense Organs	darkseagreen4	4	Other	FALSE
22:35658694:A:G	22	35658694	531.3	0.986837	Duodenal ulcer	10	Digestive	chartreuse4	4	Other	FALSE
22:35658694:A:G	22	35658694	223	0.249247	Benign neoplasm of kidney and other urinary organs	2	Neoplasms	darkcyan	4	Other	FALSE
22:35658694:A:G	22	35658694	741.3	0.509187	Difficulty in walking	14	Musculoskeletal	darkolivegreen	4	Other	FALSE
22:35658694:A:G	22	35658694	202	0.555295	Cancer of other lymphoid, histiocytic tissue	2	Neoplasms	darkcyan	4	Other	FALSE
22:35658694:A:G	22	35658694	596.1	0.0235755	Bladder neck obstruction	11	Genitourinary	black	4	Other	FALSE
22:35658694:A:G	22	35658694	578.9	0.394489	Hemorrhage of gastrointestinal tract	10	Digestive	chartreuse4	4	Other	FALSE
22:35658694:A:G	22	35658694	516	0.816704	Abnormal sputum	9	Respiratory	coral4	4	Other	FALSE
22:35658694:A:G	22	35658694	366	0.454945	Cataract	7	Sense Organs	darkseagreen4	4	Other	FALSE
22:35658694:A:G	22	35658694	540.11	0.513767	Acute appendicitis	10	Digestive	chartreuse4	4	Other	FALSE
22:35658694:A:G	22	35658694	801.1	0.642196	Fracture of foot	18	Injuries & Poisonings	gray50	4	Other	FALSE
22:35658694:A:G	22	35658694	345.1	0.218664	Epilepsy	6	Neurological	darkblue	4	Other	FALSE
22:35658694:A:G	22	35658694	429	0.809568	Ill-defined descriptions and complications of heart disease	8	Circulatory System	red	4	Other	FALSE
22:35658694:A:G	22	35658694	571.8	0.078954	Liver abscess and sequelae of chronic liver disease	10	Digestive	chartreuse4	4	Other	FALSE
22:35658694:A:G	22	35658694	280.2	0.795773	Iron deficiency anemia secondary to blood loss (chronic)	4	Hematopoietic	darkorange1	4	Other	FALSE
22:35658694:A:G	22	35658694	251	0.978118	Other disorders of pancreatic internal secretion	3	Endocrine/Metabolic	brown	4	Other	FALSE
22:35658694:A:G	22	35658694	585	0.695973	Renal failure	11	Genitourinary	black	4	Other	FALSE
22:35658694:A:G	22	35658694	710.19	0.481905	Unspecified osteomyelitis	14	Musculoskeletal	darkolivegreen	4	Other	FALSE
22:35658694:A:G	22	35658694	277.5	0.359622	Other disorders of lipoid metabolism	3	Endocrine/Metabolic	brown	4	Other	FALSE
22:35658694:A:G	22	35658694	840.1	0.636311	Muscle/tendon sprain	18	Injuries & Poisonings	gray50	4	Other	FALSE
22:35658694:A:G	22	35658694	586.2	0.767491	Cyst of kidney, acquired	11	Genitourinary	black	4	Other	FALSE
22:35658694:A:G	22	35658694	320	0.884216	Meningitis	6	Neurological	darkblue	4	Other	FALSE
22:35658694:A:G	22	35658694	686	0.593437	Other local infections of skin and subcutaneous tissue	13	Dermatologic	firebrick	4	Other	FALSE
22:35658694:A:G	22	35658694	378	0.0296456	Strabismus and other disorders of binocular eye movements	7	Sense Organs	darkseagreen4	4	Other	FALSE
22:35658694:A:G	22	35658694	170.1	0.968043	Bone cancer	2	Neoplasms	darkcyan	4	Other	FALSE
22:35658694:A:G	22	35658694	522	0.761198	Diseases of pulp and periapical tissues	10	Digestive	chartreuse4	4	Other	FALSE
22:35658694:A:G	22	35658694	528	0.0696076	Diseases of the oral soft tissues, excluding lesions specific for gingiva and tongue	10	Digestive	chartreuse4	4	Other	FALSE
22:35658694:A:G	22	35658694	478	0.254393	Throat pain	9	Respiratory	coral4	4	Other	FALSE
22:35658694:A:G	22	35658694	599.6	0.620169	Oliguria and anuria	11	Genitourinary	black	4	Other	FALSE
22:35658694:A:G	22	35658694	352.2	0.424349	Facial nerve disorders [CN7]	6	Neurological	darkblue	4	Other	FALSE
22:35658694:A:G	22	35658694	275.51	0.909677	Hypocalcemia	3	Endocrine/Metabolic	brown	4	Other	FALSE
22:35658694:A:G	22	35658694	585.33	0.0661732	Chronic Kidney Disease, Stage III	11	Genitourinary	black	4	Other	FALSE
22:35658694:A:G	22	35658694	701.1	0.513328	Keratoderma, acquired	13	Dermatologic	firebrick	4	Other	FALSE
22:35658694:A:G	22	35658694	345	0.672137	Epilepsy, recurrent seizures, convulsions	6	Neurological	darkblue	4	Other	FALSE
22:35658694:A:G	22	35658694	289.8	0.384009	Polycythemia, secondary	4	Hematopoietic	darkorange1	4	Other	FALSE
22:35658694:A:G	22	35658694	785	0.778821	Abdominal pain	17	Symptoms	purple	4	Other	FALSE
22:35658694:A:G	22	35658694	800	0.0675542	Fracture of lower limb	18	Injuries & Poisonings	gray50	4	Other	FALSE
22:35658694:A:G	22	35658694	277.4	0.277428	Disorders of bilirubin excretion	3	Endocrine/Metabolic	brown	4	Other	FALSE
22:35658694:A:G	22	35658694	575	0.292885	Other biliary tract disease	10	Digestive	chartreuse4	4	Other	FALSE
22:35658694:A:G	22	35658694	287.31	0.574918	Primary thrombocytopenia	4	Hematopoietic	darkorange1	4	Other	FALSE
22:35658694:A:G	22	35658694	173	0.032682	Neoplasm of uncertain behavior of skin	2	Neoplasms	darkcyan	4	Other	FALSE
22:35658694:A:G	22	35658694	593.2	0.916707	Microscopic hematuria	11	Genitourinary	black	4	Other	FALSE
22:35658694:A:G	22	35658694	530.11	0.994918	GERD	10	Digestive	chartreuse4	4	Other	FALSE
22:35658694:A:G	22	35658694	701.6	0.0706458	Acquired acanthosis nigricans	13	Dermatologic	firebrick	4	Other	FALSE
22:35658694:A:G	22	35658694	370.1	0.570916	Corneal ulcer	7	Sense Organs	darkseagreen4	4	Other	FALSE
22:35658694:A:G	22	35658694	755	0.111505	Congenital anomalies of limbs	15	Congenital Anomalies	mediumspringgreen	4	Other	FALSE
22:35658694:A:G	22	35658694	874	0.794393	Complication of amputation stump	18	Injuries & Poisonings	gray50	4	Other	FALSE
22:35658694:A:G	22	35658694	555	0.414277	Inflammatory bowel disease and other gastroenteritis and colitis	10	Digestive	chartreuse4	4	Other	FALSE
22:35658694:A:G	22	35658694	687.3	0.64301	Changes in skin texture	13	Dermatologic	firebrick	4	Other	FALSE
22:35658694:A:G	22	35658694	362.8	0.114443	Retinal hemorrhage/ischemia	7	Sense Organs	darkseagreen4	4	Other	FALSE
22:35658694:A:G	22	35658694	578.1	0.819217	Hematemesis	10	Digestive	chartreuse4	4	Other	FALSE
22:35658694:A:G	22	35658694	618	0.535141	Genital prolapse	11	Genitourinary	black	4	Other	FALSE
22:35658694:A:G	22	35658694	250.21	0.843118	Type 2 diabetes with ketoacidosis	3	Endocrine/Metabolic	brown	4	Other	FALSE
22:35658694:A:G	22	35658694	369.2	0.401393	Eye infection, viral	7	Sense Organs	darkseagreen4	4	Other	FALSE
22:35658694:A:G	22	35658694	363	0.782435	Chorioretinal inflammations, scars, and other disorders of choroid	7	Sense Organs	darkseagreen4	4	Other	FALSE
22:35658694:A:G	22	35658694	939	0.0809632	Atopic/contact dermatitis due to other or unspecified	13	Dermatologic	firebrick	4	Other	FALSE
22:35658694:A:G	22	35658694	241	0.103247	Nontoxic nodular goiter	3	Endocrine/Metabolic	brown	4	Other	FALSE
22:35658694:A:G	22	35658694	204.12	0.637163	Lymphoid leukemia, chronic	2	Neoplasms	darkcyan	4	Other	FALSE
22:35658694:A:G	22	35658694	149.1	0.807247	Cancer of oropharynx	2	Neoplasms	darkcyan	4	Other	FALSE
22:35658694:A:G	22	35658694	380.1	0.455132	Otitis externa	7	Sense Organs	darkseagreen4	4	Other	FALSE
22:35658694:A:G	22	35658694	381.2	0.457608	Eustachian tube disorders	7	Sense Organs	darkseagreen4	4	Other	FALSE
22:35658694:A:G	22	35658694	8.5	0.693812	Bacterial enteritis	1	Infectious Diseases	blue	4	Other	FALSE
22:35658694:A:G	22	35658694	859	0.181622	Complication due to other implant and internal device	18	Injuries & Poisonings	gray50	4	Other	FALSE
22:35658694:A:G	22	35658694	198.4	0.276517	Secondary malignant neoplasm of liver	2	Neoplasms	darkcyan	4	Other	FALSE
22:35658694:A:G	22	35658694	374.1	0.95577	Ectropion or entropion	7	Sense Organs	darkseagreen4	4	Other	FALSE
22:35658694:A:G	22	35658694	555.21	0.973936	Ulcerative colitis (chronic)	10	Digestive	chartreuse4	4	Other	FALSE
22:35658694:A:G	22	35658694	195.1	0.707107	Malignant neoplasm, other	2	Neoplasms	darkcyan	4	Other	FALSE
22:35658694:A:G	22	35658694	707.1	0.0577581	Decubitus ulcer	13	Dermatologic	firebrick	4	Other	FALSE
22:35658694:A:G	22	35658694	473.3	0.0953324	Paralysis/spasm of vocal cords or larynx	9	Respiratory	coral4	4	Other	FALSE
22:35658694:A:G	22	35658694	151	0.420946	Cancer of stomach	2	Neoplasms	darkcyan	4	Other	FALSE
22:35658694:A:G	22	35658694	501	0.182015	Pneumonitis due to inhalation of food or vomitus	9	Respiratory	coral4	4	Other	FALSE
22:35658694:A:G	22	35658694	610.1	0.293763	Cystic mastopathy	11	Genitourinary	black	4	Other	FALSE
22:35658694:A:G	22	35658694	592.1	0.793715	Cystitis	11	Genitourinary	black	4	Other	FALSE
22:35658694:A:G	22	35658694	510.2	0.0519637	Lung transplant	9	Respiratory	coral4	4	Other	FALSE
22:35658694:A:G	22	35658694	550.4	0.329056	Umbilical hernia	10	Digestive	chartreuse4	4	Other	FALSE
22:35658694:A:G	22	35658694	440.2	0.162752	Atherosclerosis of the extremities	8	Circulatory System	red	4	Other	FALSE
22:35658694:A:G	22	35658694	871.3	0.706926	Open wound of foot except toe(s) alone	18	Injuries & Poisonings	gray50	4	Other	FALSE
22:35658694:A:G	22	35658694	428.1	0.54843	Congestive heart failure (CHF) NOS	8	Circulatory System	red	4	Other	FALSE
22:35658694:A:G	22	35658694	612	0.491988	Breast conditions, congenital or relating to hormones	11	Genitourinary	black	4	Other	FALSE
22:35658694:A:G	22	35658694	395.1	0.309095	Nonrheumatic mitral valve disorders	8	Circulatory System	red	4	Other	FALSE
22:35658694:A:G	22	35658694	764	0.710419	Sciatica	17	Symptoms	purple	4	Other	FALSE
22:35658694:A:G	22	35658694	704.8	0.190822	Other specified diseases of hair and hair follicles	13	Dermatologic	firebrick	4	Other	FALSE
22:35658694:A:G	22	35658694	710.11	0.972608	Acute osteomyelitis	14	Musculoskeletal	darkolivegreen	4	Other	FALSE
22:35658694:A:G	22	35658694	331.1	0.786364	Hydrocephalus	6	Neurological	darkblue	4	Other	FALSE
22:35658694:A:G	22	35658694	362.3	0.329334	Other nondiabetic retinopathy	7	Sense Organs	darkseagreen4	4	Other	FALSE
22:35658694:A:G	22	35658694	364.41	0.19245	Keratoconus	7	Sense Organs	darkseagreen4	4	Other	FALSE
22:35658694:A:G	22	35658694	681.2	0.948436	Cellulitis and abscess of face/neck	13	Dermatologic	firebrick	4	Other	FALSE
22:35658694:A:G	22	35658694	588.2	0.272626	Secondary hyperparathyroidism (of renal origin)	11	Genitourinary	black	4	Other	FALSE
22:35658694:A:G	22	35658694	359.2	0.246304	Myopathy	6	Neurological	darkblue	4	Other	FALSE
22:35658694:A:G	22	35658694	550.2	0.143388	Diaphragmatic hernia	10	Digestive	chartreuse4	4	Other	FALSE
22:35658694:A:G	22	35658694	574.12	0.393183	Cholelithiasis with other cholecystitis	10	Digestive	chartreuse4	4	Other	FALSE
22:35658694:A:G	22	35658694	782	0.0789498	Symptoms involving skin and other integumentary tissue	17	Symptoms	purple	4	Other	FALSE
22:35658694:A:G	22	35658694	210	0.333626	Benign neoplasm of lip, oral cavity, and pharynx	2	Neoplasms	darkcyan	4	Other	FALSE
22:35658694:A:G	22	35658694	242	0.549023	Thyrotoxicosis with or without goiter	3	Endocrine/Metabolic	brown	4	Other	FALSE
22:35658694:A:G	22	35658694	706	0.29837	Diseases of sebaceous glands	13	Dermatologic	firebrick	4	Other	FALSE
22:35658694:A:G	22	35658694	803.1	0.883171	Fracture of humerus	18	Injuries & Poisonings	gray50	4	Other	FALSE
22:35658694:A:G	22	35658694	805	0.530835	Fracture of vertebral column without mention of spinal cord injury	18	Injuries & Poisonings	gray50	4	Other	FALSE
22:35658694:A:G	22	35658694	447.1	0.644007	Stricture of artery	8	Circulatory System	red	4	Other	FALSE
22:35658694:A:G	22	35658694	483	0.239684	Acute bronchitis and bronchiolitis	9	Respiratory	coral4	4	Other	FALSE
22:35658694:A:G	22	35658694	260.6	0.134963	Anorexia	3	Endocrine/Metabolic	brown	4	Other	FALSE
22:35658694:A:G	22	35658694	81	0.495579	Infection/inflammation of internal prosthetic device; implant; and graft	1	Infectious Diseases	blue	4	Other	FALSE
22:35658694:A:G	22	35658694	327.72	0.443699	Sleep related leg cramps	6	Neurological	darkblue	4	Other	FALSE
22:35658694:A:G	22	35658694	251.1	0.599246	Hypoglycemia	3	Endocrine/Metabolic	brown	4	Other	FALSE
22:35658694:A:G	22	35658694	302	0.571082	Sexual and gender identity disorders	5	Mental Disorders	magenta	4	Other	FALSE
22:35658694:A:G	22	35658694	369.5	0.8916	Conjunctivitis, infectious	7	Sense Organs	darkseagreen4	4	Other	FALSE
22:35658694:A:G	22	35658694	709.3	0.855317	Systemic sclerosis	13	Dermatologic	firebrick	4	Other	FALSE
22:35658694:A:G	22	35658694	425.12	0.94806	Other hypertrophic cardiomyopathy	8	Circulatory System	red	4	Other	FALSE
22:35658694:A:G	22	35658694	379.5	0.871635	Disorders of iris and ciliary body	7	Sense Organs	darkseagreen4	4	Other	FALSE
22:35658694:A:G	22	35658694	560.1	0.571987	Paralytic ileus	10	Digestive	chartreuse4	4	Other	FALSE
22:35658694:A:G	22	35658694	195.3	0.680835	Malignant neoplasm of head, face, and neck	2	Neoplasms	darkcyan	4	Other	FALSE
22:35658694:A:G	22	35658694	585.1	0.969642	Acute renal failure	11	Genitourinary	black	4	Other	FALSE
22:35658694:A:G	22	35658694	958	0.719197	Certain early complications of trauma or procedure	18	Injuries & Poisonings	gray50	4	Other	FALSE
22:35658694:A:G	22	35658694	242.1	0.778291	Graves' disease	3	Endocrine/Metabolic	brown	4	Other	FALSE
22:35658694:A:G	22	35658694	536.3	0.201355	Gastroparesis	10	Digestive	chartreuse4	4	Other	FALSE
22:35658694:A:G	22	35658694	780	0.38975	Hypothermia/Chills	17	Symptoms	purple	4	Other	FALSE
22:35658694:A:G	22	35658694	229	0.796441	Benign neoplasm of unspecified sites	2	Neoplasms	darkcyan	4	Other	FALSE
22:35658694:A:G	22	35658694	70.9	0.67465	Hepatitis NOS	1	Infectious Diseases	blue	4	Other	FALSE
22:35658694:A:G	22	35658694	733.6	0.674476	Costochondritis	14	Musculoskeletal	darkolivegreen	4	Other	FALSE
22:35658694:A:G	22	35658694	695	0.736356	Erythematous conditions	13	Dermatologic	firebrick	4	Other	FALSE
22:35658694:A:G	22	35658694	286.1	0.169019	Congenital coagulation defects	4	Hematopoietic	darkorange1	4	Other	FALSE
22:35658694:A:G	22	35658694	282	0.715724	Hereditary hemolytic anemias	4	Hematopoietic	darkorange1	4	Other	FALSE
22:35658694:A:G	22	35658694	427.41	0.802299	Ventricular fibrillation and flutter	8	Circulatory System	red	4	Other	FALSE
22:35658694:A:G	22	35658694	592.2	0.717106	Urethritis and urethral syndrome	11	Genitourinary	black	4	Other	FALSE
22:35658694:A:G	22	35658694	709.6	0.555531	Other specified diffuse diseases of connective tissue	13	Dermatologic	firebrick	4	Other	FALSE
22:35658694:A:G	22	35658694	797.1	0.420027	Cardiogenic shock	17	Symptoms	purple	4	Other	FALSE
22:35658694:A:G	22	35658694	444.1	0.115643	Arterial embolism and thrombosis of lower extremity artery	8	Circulatory System	red	4	Other	FALSE
22:35658694:A:G	22	35658694	716	0.113926	Other arthropathies	14	Musculoskeletal	darkolivegreen	4	Other	FALSE
22:35658694:A:G	22	35658694	348.8	0.00350307	Encephalopathy, not elsewhere classified	6	Neurological	darkblue	4	Other	FALSE
22:35658694:A:G	22	35658694	508	0.771215	Pulmonary collapse; interstitial and compensatory emphysema	9	Respiratory	coral4	4	Other	FALSE
22:35658694:A:G	22	35658694	282.9	0.613854	Other hereditary hemolytic anemias	4	Hematopoietic	darkorange1	4	Other	FALSE
22:35658694:A:G	22	35658694	599.9	0.313677	Other abnormality of urination	11	Genitourinary	black	4	Other	FALSE
22:35658694:A:G	22	35658694	721.1	0.923149	Spondylosis without myelopathy	14	Musculoskeletal	darkolivegreen	4	Other	FALSE
22:35658694:A:G	22	35658694	332	0.944371	Parkinson's disease	6	Neurological	darkblue	4	Other	FALSE
22:35658694:A:G	22	35658694	626	0.693897	Disorders of menstruation and other abnormal bleeding from female genital tract	11	Genitourinary	black	4	Other	FALSE
22:35658694:A:G	22	35658694	819	0.40759	Skull and face fracture and other intercranial injury	18	Injuries & Poisonings	gray50	4	Other	FALSE
22:35658694:A:G	22	35658694	531.1	0.592317	Hemorrhage from gastrointestinal ulcer	10	Digestive	chartreuse4	4	Other	FALSE
22:35658694:A:G	22	35658694	530.9	0.142959	Heartburn	10	Digestive	chartreuse4	4	Other	FALSE
22:35658694:A:G	22	35658694	709.2	0.574565	Sicca syndrome	13	Dermatologic	firebrick	4	Other	FALSE
22:35658694:A:G	22	35658694	261.2	0.0293741	Vitamin B-complex deficiencies	3	Endocrine/Metabolic	brown	4	Other	FALSE
22:35658694:A:G	22	35658694	189.4	0.985271	Malignant neoplasm of other urinary organs	2	Neoplasms	darkcyan	4	Other	FALSE
22:35658694:A:G	22	35658694	269	0.335808	Proteinuria	3	Endocrine/Metabolic	brown	4	Other	FALSE
22:35658694:A:G	22	35658694	255.12	0.698773	Hyperaldosteronism	3	Endocrine/Metabolic	brown	4	Other	FALSE
22:35658694:A:G	22	35658694	507	0.0172412	Pleurisy; pleural effusion	9	Respiratory	coral4	4	Other	FALSE
22:35658694:A:G	22	35658694	870.1	0.283696	Open wound or laceration of eye or eyelid	18	Injuries & Poisonings	gray50	4	Other	FALSE
22:35658694:A:G	22	35658694	446	0.977248	Polyarteritis nodosa and allied conditions	8	Circulatory System	red	4	Other	FALSE
22:35658694:A:G	22	35658694	292.5	0.448286	Transient alteration of awareness	5	Mental Disorders	magenta	4	Other	FALSE
22:35658694:A:G	22	35658694	772.2	0.31536	Spasm of muscle	17	Symptoms	purple	4	Other	FALSE
22:35658694:A:G	22	35658694	149	0.241096	Cancer of larynx, pharynx, nasal cavities	2	Neoplasms	darkcyan	4	Other	FALSE
22:35658694:A:G	22	35658694	189.11	0.877041	Malignant neoplasm of kidney, except pelvis	2	Neoplasms	darkcyan	4	Other	FALSE
22:35658694:A:G	22	35658694	818	0.670632	Intracranial hemorrhage (injury)	18	Injuries & Poisonings	gray50	4	Other	FALSE
22:35658694:A:G	22	35658694	580.4	0.5811	Renal sclerosis, NOS	11	Genitourinary	black	4	Other	FALSE
22:35658694:A:G	22	35658694	428.4	0.35288	Heart failure with preserved EF [Diastolic heart failure]	8	Circulatory System	red	4	Other	FALSE
22:35658694:A:G	22	35658694	270.33	0.457405	Amyloidosis	3	Endocrine/Metabolic	brown	4	Other	FALSE
22:35658694:A:G	22	35658694	751.22	0.520242	Other specified congenital anomalies of kidney	15	Congenital Anomalies	mediumspringgreen	4	Other	FALSE
22:35658694:A:G	22	35658694	429.3	0.740146	Symptoms involving cardiovascular system	8	Circulatory System	red	4	Other	FALSE
22:35658694:A:G	22	35658694	272.1	0.166448	Hyperlipidemia	3	Endocrine/Metabolic	brown	4	Other	FALSE
22:35658694:A:G	22	35658694	275	0.376258	Disorders of mineral metabolism	3	Endocrine/Metabolic	brown	4	Other	FALSE
22:35658694:A:G	22	35658694	441	0.319665	Vascular insufficiency of intestine	8	Circulatory System	red	4	Other	FALSE
22:35658694:A:G	22	35658694	334	0.470485	Degenerative disease of the spinal cord	6	Neurological	darkblue	4	Other	FALSE
22:35658694:A:G	22	35658694	394	0.311594	Rheumatic disease of the heart valves	8	Circulatory System	red	4	Other	FALSE
22:35658694:A:G	22	35658694	292.3	0.53194	Memory loss	5	Mental Disorders	magenta	4	Other	FALSE
22:35658694:A:G	22	35658694	714.1	0.635521	Rheumatoid arthritis	14	Musculoskeletal	darkolivegreen	4	Other	FALSE
22:35658694:A:G	22	35658694	724.8	0.207254	Other symptoms referable to back	14	Musculoskeletal	darkolivegreen	4	Other	FALSE
22:35658694:A:G	22	35658694	573	0.444224	Other disorders of liver	10	Digestive	chartreuse4	4	Other	FALSE
22:35658694:A:G	22	35658694	528.3	0.616678	Cellulitis and abscess of oral soft tissues	10	Digestive	chartreuse4	4	Other	FALSE
22:35658694:A:G	22	35658694	540	0.463063	Appendiceal conditions	10	Digestive	chartreuse4	4	Other	FALSE
22:35658694:A:G	22	35658694	379.2	0.960611	Disorders of vitreous body	7	Sense Organs	darkseagreen4	4	Other	FALSE
22:35658694:A:G	22	35658694	514	0.750213	Abnormal findings examination of lungs	9	Respiratory	coral4	4	Other	FALSE
22:35658694:A:G	22	35658694	733	0.145573	Other disorders of bone and cartilage	14	Musculoskeletal	darkolivegreen	4	Other	FALSE
22:35658694:A:G	22	35658694	514.1	0.822687	Abnormal results of function study of pulmonary system	9	Respiratory	coral4	4	Other	FALSE
22:35658694:A:G	22	35658694	560.2	0.766046	Impaction of intestine	10	Digestive	chartreuse4	4	Other	FALSE
22:35658694:A:G	22	35658694	715.1	0.369787	Sacroiliitis NEC	14	Musculoskeletal	darkolivegreen	4	Other	FALSE
22:35658694:A:G	22	35658694	572	0.998471	Ascites (non malignant)	10	Digestive	chartreuse4	4	Other	FALSE
22:35658694:A:G	22	35658694	41.4	0.230451	E. coli	1	Infectious Diseases	blue	4	Other	FALSE
22:35658694:A:G	22	35658694	145.2	0.875901	Cancer of tongue	2	Neoplasms	darkcyan	4	Other	FALSE
22:35658694:A:G	22	35658694	624.9	0.793608	stress incontinence, female	11	Genitourinary	black	4	Other	FALSE
22:35658694:A:G	22	35658694	722.1	0.370358	Displacement of intervertebral disc	14	Musculoskeletal	darkolivegreen	4	Other	FALSE
22:35658694:A:G	22	35658694	790	0.597214	Nonspecific findings on examination of blood	17	Symptoms	purple	4	Other	FALSE
22:35658694:A:G	22	35658694	272	0.167942	Disorders of lipoid metabolism	3	Endocrine/Metabolic	brown	4	Other	FALSE
22:35658694:A:G	22	35658694	599.2	0.560267	Retention of urine	11	Genitourinary	black	4	Other	FALSE
22:35658694:A:G	22	35658694	916	0.536117	Contusion	18	Injuries & Poisonings	gray50	4	Other	FALSE
22:35658694:A:G	22	35658694	696.41	0.908067	Psoriasis vulgaris	13	Dermatologic	firebrick	4	Other	FALSE
22:35658694:A:G	22	35658694	733.4	0.267354	Aseptic necrosis of bone	14	Musculoskeletal	darkolivegreen	4	Other	FALSE
22:35658694:A:G	22	35658694	590	0.508782	Pyelonephritis	11	Genitourinary	black	4	Other	FALSE
22:35658694:A:G	22	35658694	695.7	0.334998	Prurigo and Lichen	13	Dermatologic	firebrick	4	Other	FALSE
22:35658694:A:G	22	35658694	695.42	0.828847	Systemic lupus erythematosus	13	Dermatologic	firebrick	4	Other	FALSE
22:35658694:A:G	22	35658694	801	0.40732	Fracture of ankle and foot	18	Injuries & Poisonings	gray50	4	Other	FALSE
22:35658694:A:G	22	35658694	531.5	0.980667	Gastrojejunal ulcer	10	Digestive	chartreuse4	4	Other	FALSE
22:35658694:A:G	22	35658694	277	0.310478	Other disorders of metabolism	3	Endocrine/Metabolic	brown	4	Other	FALSE
22:35658694:A:G	22	35658694	263	0.998579	Other nutritional deficiency	3	Endocrine/Metabolic	brown	4	Other	FALSE
22:35658694:A:G	22	35658694	440.1	0.679663	Atherosclerosis of renal artery	8	Circulatory System	red	4	Other	FALSE
22:35658694:A:G	22	35658694	427.7	0.648464	Tachycardia NOS	8	Circulatory System	red	4	Other	FALSE
22:35658694:A:G	22	35658694	556.11	0.872277	Angiodysplasia of intestine (without mention of hemorrhage)	10	Digestive	chartreuse4	4	Other	FALSE
22:35658694:A:G	22	35658694	371.1	0.295112	Uveitis, noninfectious or NOS	7	Sense Organs	darkseagreen4	4	Other	FALSE
22:35658694:A:G	22	35658694	38.2	0.831656	Gram positive septicemia	1	Infectious Diseases	blue	4	Other	FALSE
22:35658694:A:G	22	35658694	573.7	0.826213	Abnormal results of function study of liver	10	Digestive	chartreuse4	4	Other	FALSE
22:35658694:A:G	22	35658694	840.2	0.982916	Rotator cuff (capsule) sprain	18	Injuries & Poisonings	gray50	4	Other	FALSE
22:35658694:A:G	22	35658694	750.22	0.881414	Congenital anomaly of gallbladder, bile ducts, liver, pancreas	15	Congenital Anomalies	mediumspringgreen	4	Other	FALSE
22:35658694:A:G	22	35658694	750.1	0.74834	Upper gastrointestinal congenital anomalies	15	Congenital Anomalies	mediumspringgreen	4	Other	FALSE
22:35658694:A:G	22	35658694	791	0.965152	Gangrene	17	Symptoms	purple	4	Other	FALSE
22:35658694:A:G	22	35658694	276.13	0.768779	Hyperpotassemia	3	Endocrine/Metabolic	brown	4	Other	FALSE
22:35658694:A:G	22	35658694	599.3	0.828287	Dysuria	11	Genitourinary	black	4	Other	FALSE
22:35658694:A:G	22	35658694	748	0.190089	Anomalies of respiratory system, congenital	15	Congenital Anomalies	mediumspringgreen	4	Other	FALSE
22:35658694:A:G	22	35658694	149.4	0.0203768	Cancer of larynx	2	Neoplasms	darkcyan	4	Other	FALSE
22:35658694:A:G	22	35658694	287	0.965471	Purpura and other hemorrhagic conditions	4	Hematopoietic	darkorange1	4	Other	FALSE
22:35658694:A:G	22	35658694	514.2	0.758792	Solitary pulmonary nodule	9	Respiratory	coral4	4	Other	FALSE
22:35658694:A:G	22	35658694	204	0.252963	Leukemia	2	Neoplasms	darkcyan	4	Other	FALSE
22:35658694:A:G	22	35658694	747	0.131009	Cardiac and circulatory congenital anomalies	15	Congenital Anomalies	mediumspringgreen	4	Other	FALSE
22:35658694:A:G	22	35658694	695.8	0.403863	Other specified erythematous conditions	13	Dermatologic	firebrick	4	Other	FALSE
22:35658694:A:G	22	35658694	415.2	0.587054	Chronic pulmonary heart disease	8	Circulatory System	red	4	Other	FALSE
22:35658694:A:G	22	35658694	372	0.80061	Disorders of conjunctiva	7	Sense Organs	darkseagreen4	4	Other	FALSE
22:35658694:A:G	22	35658694	471	0.783959	Nasal polyps	9	Respiratory	coral4	4	Other	FALSE
22:35658694:A:G	22	35658694	586	0.750563	Other disorders of the kidney and ureters	11	Genitourinary	black	4	Other	FALSE
22:35658694:A:G	22	35658694	597.1	0.34314	Urethral stricture (not specified as infectious)	11	Genitourinary	black	4	Other	FALSE
22:35658694:A:G	22	35658694	743.9	0.463756	Osteopenia or other disorder of bone and cartilage	14	Musculoskeletal	darkolivegreen	4	Other	FALSE
22:35658694:A:G	22	35658694	571.51	0.819601	Cirrhosis of liver without mention of alcohol	10	Digestive	chartreuse4	4	Other	FALSE
22:35658694:A:G	22	35658694	580.12	0.734744	Non-proliferative glomerulonephritis	11	Genitourinary	black	4	Other	FALSE
22:35658694:A:G	22	35658694	527.2	0.219287	Sialoadenitis	10	Digestive	chartreuse4	4	Other	FALSE
22:35658694:A:G	22	35658694	411.3	0.207436	Angina pectoris	8	Circulatory System	red	4	Other	FALSE
22:35658694:A:G	22	35658694	761	0.815374	Cervicalgia	17	Symptoms	purple	4	Other	FALSE
22:35658694:A:G	22	35658694	198.3	0.0933624	Secondary malignant neoplasm of digestive systems	2	Neoplasms	darkcyan	4	Other	FALSE
22:35658694:A:G	22	35658694	704.1	0.933856	Alopecia	13	Dermatologic	firebrick	4	Other	FALSE
22:35658694:A:G	22	35658694	519.9	0.699215	Symptoms involving respiratory system and other chest symptoms	9	Respiratory	coral4	4	Other	FALSE
22:35658694:A:G	22	35658694	706.1	0.656423	Acne	13	Dermatologic	firebrick	4	Other	FALSE
22:35658694:A:G	22	35658694	427.22	0.0675416	Atrial flutter	8	Circulatory System	red	4	Other	FALSE
22:35658694:A:G	22	35658694	695.81	0.864129	Erythema nodosum	13	Dermatologic	firebrick	4	Other	FALSE
22:35658694:A:G	22	35658694	250.2	0.282287	Type 2 diabetes	3	Endocrine/Metabolic	brown	4	Other	FALSE
22:35658694:A:G	22	35658694	841	0.329825	Sprains and strains of back and neck	18	Injuries & Poisonings	gray50	4	Other	FALSE
22:35658694:A:G	22	35658694	286.7	0.598375	Other and unspecified coagulation defects	4	Hematopoietic	darkorange1	4	Other	FALSE
22:35658694:A:G	22	35658694	536	0.633832	Disorders of function of stomach	10	Digestive	chartreuse4	4	Other	FALSE
22:35658694:A:G	22	35658694	781	0.283861	Symptoms involving nervous and musculoskeletal systems	17	Symptoms	purple	4	Other	FALSE
22:35658694:A:G	22	35658694	723	0.718402	Other disorders of cervical region	14	Musculoskeletal	darkolivegreen	4	Other	FALSE
22:35658694:A:G	22	35658694	782.3	0.26819	Edema	17	Symptoms	purple	4	Other	FALSE
22:35658694:A:G	22	35658694	441.1	0.0343507	Acute vascular insufficiency of intestine	8	Circulatory System	red	4	Other	FALSE
22:35658694:A:G	22	35658694	270.3	0.754086	Disorders of plasma protein metabolism	3	Endocrine/Metabolic	brown	4	Other	FALSE
22:35658694:A:G	22	35658694	426.4	0.219982	Anomalous atrioventricular excitation	8	Circulatory System	red	4	Other	FALSE
22:35658694:A:G	22	35658694	276.14	0.992415	Hypopotassemia	3	Endocrine/Metabolic	brown	4	Other	FALSE
22:35658694:A:G	22	35658694	599	0.884004	Other symptoms/disorders or the urinary system	11	Genitourinary	black	4	Other	FALSE
22:35658694:A:G	22	35658694	721	0.517049	Spondylosis and allied disorders	14	Musculoskeletal	darkolivegreen	4	Other	FALSE
22:35658694:A:G	22	35658694	743.13	0.905722	Other specified osteoporosis	14	Musculoskeletal	darkolivegreen	4	Other	FALSE
22:35658694:A:G	22	35658694	528.5	0.712481	Diseases of lips	10	Digestive	chartreuse4	4	Other	FALSE
22:35658694:A:G	22	35658694	994.2	0.400033	Sepsis	18	Injuries & Poisonings	gray50	4	Other	FALSE
22:35658694:A:G	22	35658694	526.41	0.313166	Temporomandibular joint disorder, unspecified	10	Digestive	chartreuse4	4	Other	FALSE
22:35658694:A:G	22	35658694	535.8	0.116864	Other specified gastritis	10	Digestive	chartreuse4	4	Other	FALSE
22:35658694:A:G	22	35658694	442.3	0.902689	Aneurysm of artery of lower extremity	8	Circulatory System	red	4	Other	FALSE
22:35658694:A:G	22	35658694	244	0.46584	Hypothyroidism	3	Endocrine/Metabolic	brown	4	Other	FALSE
22:35658694:A:G	22	35658694	599.8	0.79722	Other symptoms involving urinary system	11	Genitourinary	black	4	Other	FALSE
22:35658694:A:G	22	35658694	835	0.523555	Internal derangement of knee	18	Injuries & Poisonings	gray50	4	Other	FALSE
22:35658694:A:G	22	35658694	795	0.818841	Other and nonspecific abnormal cytological, histological and immunological findings	17	Symptoms	purple	4	Other	FALSE
22:35658694:A:G	22	35658694	216	0.576449	Benign neoplasm of skin	2	Neoplasms	darkcyan	4	Other	FALSE
22:35658694:A:G	22	35658694	368.9	0.43811	Subjective visual disturbances	7	Sense Organs	darkseagreen4	4	Other	FALSE
22:35658694:A:G	22	35658694	368.4	0.00432527	Visual field defects	7	Sense Organs	darkseagreen4	4	Other	FALSE
22:35658694:A:G	22	35658694	712	0.670253	Infective connective tissue disorders	14	Musculoskeletal	darkolivegreen	4	Other	FALSE
22:35658694:A:G	22	35658694	370.3	0.680049	Keratoconjunctivitis	7	Sense Organs	darkseagreen4	4	Other	FALSE
22:35658694:A:G	22	35658694	803.3	0.153141	Fracture of clavicle or scapula	18	Injuries & Poisonings	gray50	4	Other	FALSE
22:35658694:A:G	22	35658694	990	0.801824	Effects radiation NOS	18	Injuries & Poisonings	gray50	4	Other	FALSE
22:35658694:A:G	22	35658694	720.1	0.977801	Spinal stenosis of lumbar region	14	Musculoskeletal	darkolivegreen	4	Other	FALSE
22:35658694:A:G	22	35658694	807	0.199819	Fracture of ribs	18	Injuries & Poisonings	gray50	4	Other	FALSE
22:35658694:A:G	22	35658694	430.3	0.226022	Subdural hemorrhage	8	Circulatory System	red	4	Other	FALSE
22:35658694:A:G	22	35658694	256	0.873739	Ovarian dysfunction	3	Endocrine/Metabolic	brown	4	Other	FALSE
22:35658694:A:G	22	35658694	723.1	0.508991	Torticollis	14	Musculoskeletal	darkolivegreen	4	Other	FALSE
22:35658694:A:G	22	35658694	418	0.346201	Nonspecific chest pain	8	Circulatory System	red	4	Other	FALSE
22:35658694:A:G	22	35658694	198.6	0.375784	Secondary malignancy of bone	2	Neoplasms	darkcyan	4	Other	FALSE
22:35658694:A:G	22	35658694	701.4	0.697443	Keloid scar	13	Dermatologic	firebrick	4	Other	FALSE
22:35658694:A:G	22	35658694	735.23	0.106625	Hallux rigidus	14	Musculoskeletal	darkolivegreen	4	Other	FALSE
22:35658694:A:G	22	35658694	175	0.599519	Acquired absence of breast	2	Neoplasms	darkcyan	4	Other	FALSE
22:35658694:A:G	22	35658694	530.1	0.800417	Esophagitis, GERD and related diseases	10	Digestive	chartreuse4	4	Other	FALSE
22:35658694:A:G	22	35658694	362.29	0.838033	Macular degeneration (senile) of retina NOS	7	Sense Organs	darkseagreen4	4	Other	FALSE
22:35658694:A:G	22	35658694	427.21	0.412753	Atrial fibrillation	8	Circulatory System	red	4	Other	FALSE
22:35658694:A:G	22	35658694	594.1	0.166877	Calculus of kidney	11	Genitourinary	black	4	Other	FALSE
22:35658694:A:G	22	35658694	743	0.746393	Osteoporosis, osteopenia and pathological fracture	14	Musculoskeletal	darkolivegreen	4	Other	FALSE
22:35658694:A:G	22	35658694	475	0.0436988	Chronic sinusitis	9	Respiratory	coral4	4	Other	FALSE
22:35658694:A:G	22	35658694	411.41	0.406955	Aneurysm and dissection of heart	8	Circulatory System	red	4	Other	FALSE
22:35658694:A:G	22	35658694	580.32	0.420599	Nephritis and nephropathy with pathological lesion	11	Genitourinary	black	4	Other	FALSE
22:35658694:A:G	22	35658694	288.1	0.857959	Decreased white blood cell count	4	Hematopoietic	darkorange1	4	Other	FALSE
22:35658694:A:G	22	35658694	70.4	0.579532	Chronic hepatitis	1	Infectious Diseases	blue	4	Other	FALSE
22:35658694:A:G	22	35658694	595	0.45004	Hydronephrosis	11	Genitourinary	black	4	Other	FALSE
22:35658694:A:G	22	35658694	165.1	0.954551	Cancer of bronchus; lung	2	Neoplasms	darkcyan	4	Other	FALSE
22:35658694:A:G	22	35658694	289.5	0.0965648	Diseases of spleen	4	Hematopoietic	darkorange1	4	Other	FALSE
22:35658694:A:G	22	35658694	571.81	0.0332616	Portal hypertension	10	Digestive	chartreuse4	4	Other	FALSE
22:35658694:A:G	22	35658694	395	0.997047	Heart valve disorders	8	Circulatory System	red	4	Other	FALSE
22:35658694:A:G	22	35658694	281.12	0.150798	Other vitamin B12 deficiency anemia	4	Hematopoietic	darkorange1	4	Other	FALSE
22:35658694:A:G	22	35658694	377	0.944864	Disorders of optic nerve and visual pathways	7	Sense Organs	darkseagreen4	4	Other	FALSE
22:35658694:A:G	22	35658694	707.2	0.330087	Chronic ulcer of leg or foot	13	Dermatologic	firebrick	4	Other	FALSE
22:35658694:A:G	22	35658694	701.3	0.62731	Circumscribed scleroderma	13	Dermatologic	firebrick	4	Other	FALSE
22:35658694:A:G	22	35658694	358.1	0.268387	Myasthenia gravis	6	Neurological	darkblue	4	Other	FALSE
22:35658694:A:G	22	35658694	262	0.181807	Mineral deficiency NEC	3	Endocrine/Metabolic	brown	4	Other	FALSE
22:35658694:A:G	22	35658694	252.1	0.632217	Hyperparathyroidism	3	Endocrine/Metabolic	brown	4	Other	FALSE
22:35658694:A:G	22	35658694	250.22	0.128417	Type 2 diabetes with renal manifestations	3	Endocrine/Metabolic	brown	4	Other	FALSE
22:35658694:A:G	22	35658694	453	0.615965	Chronic venous hypertension	8	Circulatory System	red	4	Other	FALSE
22:35658694:A:G	22	35658694	704.2	0.80571	Hirsutism	13	Dermatologic	firebrick	4	Other	FALSE
22:35658694:A:G	22	35658694	722	0.467628	Intervertebral disc disorders	14	Musculoskeletal	darkolivegreen	4	Other	FALSE
22:35658694:A:G	22	35658694	429.9	0.690043	Cardiac complications, not elsewhere classified	8	Circulatory System	red	4	Other	FALSE
22:35658694:A:G	22	35658694	350	0.283334	Abnormal movement	6	Neurological	darkblue	4	Other	FALSE
22:35658694:A:G	22	35658694	253	0.0275682	Disorders of the pituitary gland and its hypothalamic control	3	Endocrine/Metabolic	brown	4	Other	FALSE
22:35658694:A:G	22	35658694	593	0.910325	Hematuria	11	Genitourinary	black	4	Other	FALSE
22:35658694:A:G	22	35658694	440.22	0.346955	Atherosclerosis of native arteries of the extremities with intermittent claudication	8	Circulatory System	red	4	Other	FALSE
22:35658694:A:G	22	35658694	374.3	0.120052	Ptosis of eyelid	7	Sense Organs	darkseagreen4	4	Other	FALSE
22:35658694:A:G	22	35658694	389	0.322436	Hearing loss	7	Sense Organs	darkseagreen4	4	Other	FALSE
22:35658694:A:G	22	35658694	246	0.321099	Other disorders of thyroid	3	Endocrine/Metabolic	brown	4	Other	FALSE
22:35658694:A:G	22	35658694	350.3	0.914414	Lack of coordination	6	Neurological	darkblue	4	Other	FALSE
22:35658694:A:G	22	35658694	872	0.274259	Traumatic amputation	18	Injuries & Poisonings	gray50	4	Other	FALSE
22:35658694:A:G	22	35658694	497	0.780343	Bronchitis	9	Respiratory	coral4	4	Other	FALSE
22:35658694:A:G	22	35658694	697	0.921113	Sarcoidosis	13	Dermatologic	firebrick	4	Other	FALSE
22:35658694:A:G	22	35658694	696.4	0.988737	Psoriasis	13	Dermatologic	firebrick	4	Other	FALSE
22:35658694:A:G	22	35658694	741.4	0.762104	Joint effusions	14	Musculoskeletal	darkolivegreen	4	Other	FALSE
22:35658694:A:G	22	35658694	578.8	0.430245	Hemorrhage of rectum and anus	10	Digestive	chartreuse4	4	Other	FALSE
22:35658694:A:G	22	35658694	10	0.632941	Tuberculosis	1	Infectious Diseases	blue	4	Other	FALSE
22:35658694:A:G	22	35658694	510	0.313838	Other diseases of lung	9	Respiratory	coral4	4	Other	FALSE
22:35658694:A:G	22	35658694	281.11	0.649154	Pernicious anemia	4	Hematopoietic	darkorange1	4	Other	FALSE
22:35658694:A:G	22	35658694	292.4	0.104077	Altered mental status	5	Mental Disorders	magenta	4	Other	FALSE
22:35658694:A:G	22	35658694	371	0.689165	Inflammation of the eye	7	Sense Organs	darkseagreen4	4	Other	FALSE
22:35658694:A:G	22	35658694	362.26	0.451037	Macular puckering of retina	7	Sense Organs	darkseagreen4	4	Other	FALSE
22:35658694:A:G	22	35658694	276.4	0.75564	Acid-base balance disorder	3	Endocrine/Metabolic	brown	4	Other	FALSE
22:35658694:A:G	22	35658694	362.6	0.409685	Peripheral retinal degenerations	7	Sense Organs	darkseagreen4	4	Other	FALSE
22:35658694:A:G	22	35658694	480	0.589979	Pneumonia	9	Respiratory	coral4	4	Other	FALSE
22:35658694:A:G	22	35658694	291	0.0612361	Other specified nonpsychotic and/or transient mental disorders	5	Mental Disorders	magenta	4	Other	FALSE
22:35658694:A:G	22	35658694	395.3	0.636492	Nonrheumatic tricuspid valve disorders	8	Circulatory System	red	4	Other	FALSE
22:35658694:A:G	22	35658694	282.5	0.322204	Sickle cell anemia	4	Hematopoietic	darkorange1	4	Other	FALSE
22:35658694:A:G	22	35658694	671	0.747772	Venous/cerebrovascular complications embolism in pregnancy and the puerperium	12	Pregnancy Complications	royalblue4	4	Other	FALSE
22:35658694:A:G	22	35658694	804	0.454898	Fracture of hand or wrist	18	Injuries & Poisonings	gray50	4	Other	FALSE
22:35658694:A:G	22	35658694	425.2	0.350935	Secondary/extrinsic cardiomyopathies	8	Circulatory System	red	4	Other	FALSE
22:35658694:A:G	22	35658694	850	0.929694	Hemorrhage or hematoma complicating a procedure	18	Injuries & Poisonings	gray50	4	Other	FALSE
22:35658694:A:G	22	35658694	204.1	0.0574497	Lymphoid leukemia	2	Neoplasms	darkcyan	4	Other	FALSE
22:35658694:A:G	22	35658694	371.21	0.958882	Allergic conjunctivitis	7	Sense Organs	darkseagreen4	4	Other	FALSE
22:35658694:A:G	22	35658694	110.11	0.268694	Dermatophytosis of nail	1	Infectious Diseases	blue	4	Other	FALSE
22:35658694:A:G	22	35658694	285.2	0.462965	Anemia of chronic disease	4	Hematopoietic	darkorange1	4	Other	FALSE
22:35658694:A:G	22	35658694	227	0.707454	Benign neoplasm of other endocrine glands and related structures	2	Neoplasms	darkcyan	4	Other	FALSE
22:35658694:A:G	22	35658694	742.9	0.131827	Other derangement of joint	14	Musculoskeletal	darkolivegreen	4	Other	FALSE
22:35658694:A:G	22	35658694	443.9	0.504011	Peripheral vascular disease, unspecified	8	Circulatory System	red	4	Other	FALSE
22:35658694:A:G	22	35658694	756.5	0.433281	Congenital osteodystrophies	15	Congenital Anomalies	mediumspringgreen	4	Other	FALSE
22:35658694:A:G	22	35658694	736.4	0.758417	Genu valgum or varum (acquired)	14	Musculoskeletal	darkolivegreen	4	Other	FALSE
22:35658694:A:G	22	35658694	740.2	0.415125	Osteoarthrosis, generalized	14	Musculoskeletal	darkolivegreen	4	Other	FALSE
22:35658694:A:G	22	35658694	198.1	0.758849	Secondary malignancy of lymph nodes	2	Neoplasms	darkcyan	4	Other	FALSE
22:35658694:A:G	22	35658694	278.3	0.353304	Localized adiposity	3	Endocrine/Metabolic	brown	4	Other	FALSE
22:35658694:A:G	22	35658694	446.9	0.394619	Arteritis NOS	8	Circulatory System	red	4	Other	FALSE
22:35658694:A:G	22	35658694	857	0.177305	Mechanical complication of unspecified genitourinary device, implant, and graft	18	Injuries & Poisonings	gray50	4	Other	FALSE
22:35658694:A:G	22	35658694	274.21	0.00868935	Chondrocalcinosis	3	Endocrine/Metabolic	brown	4	Other	FALSE
22:35658694:A:G	22	35658694	41.21	0.597048	Rheumatic fever / chorea	1	Infectious Diseases	blue	4	Other	FALSE
22:35658694:A:G	22	35658694	502	0.788609	Postinflammatory pulmonary fibrosis	9	Respiratory	coral4	4	Other	FALSE
22:35658694:A:G	22	35658694	274	0.943439	Gout and other crystal arthropathies	3	Endocrine/Metabolic	brown	4	Other	FALSE
22:35658694:A:G	22	35658694	531.4	0.603537	Peptic ulcer, site unspecified	10	Digestive	chartreuse4	4	Other	FALSE
22:35658694:A:G	22	35658694	426	0.804116	Cardiac conduction disorders	8	Circulatory System	red	4	Other	FALSE
22:35658694:A:G	22	35658694	272.13	0.420181	Mixed hyperlipidemia	3	Endocrine/Metabolic	brown	4	Other	FALSE
22:35658694:A:G	22	35658694	736.5	0.420575	Acquired deformities of knee	14	Musculoskeletal	darkolivegreen	4	Other	FALSE
22:35658694:A:G	22	35658694	353.1	0.60402	Nerve plexus lesions	6	Neurological	darkblue	4	Other	FALSE
22:35658694:A:G	22	35658694	284	0.659765	Aplastic anemia	4	Hematopoietic	darkorange1	4	Other	FALSE
22:35658694:A:G	22	35658694	174.11	0.256072	Malignant neoplasm of female breast	2	Neoplasms	darkcyan	4	Other	FALSE
22:35658694:A:G	22	35658694	792	0.201739	Abnormal Papanicolaou smear of cervix and cervical HPV	11	Genitourinary	black	4	Other	FALSE
22:35658694:A:G	22	35658694	526.4	0.0333854	Temporomandibular joint disorders	10	Digestive	chartreuse4	4	Other	FALSE
22:35658694:A:G	22	35658694	288.2	0.176506	Elevated white blood cell count	4	Hematopoietic	darkorange1	4	Other	FALSE
22:35658694:A:G	22	35658694	79.9	0.683551	Viremia, NOS	1	Infectious Diseases	blue	4	Other	FALSE
22:35658694:A:G	22	35658694	414.2	0.980355	ASCVD	8	Circulatory System	red	4	Other	FALSE
22:35658694:A:G	22	35658694	737.3	0.222454	Kyphoscoliosis and scoliosis	14	Musculoskeletal	darkolivegreen	4	Other	FALSE
22:35658694:A:G	22	35658694	571.5	0.942694	Other chronic nonalcoholic liver disease	10	Digestive	chartreuse4	4	Other	FALSE
22:35658694:A:G	22	35658694	459.1	0.252261	Hemorrhage NOS	8	Circulatory System	red	4	Other	FALSE
22:35658694:A:G	22	35658694	528.1	0.00176183	Stomatitis and mucositis	10	Digestive	chartreuse4	4	Other	FALSE
22:35658694:A:G	22	35658694	348.9	0.161098	Other conditions of brain, NOS	6	Neurological	darkblue	4	Other	FALSE
22:35658694:A:G	22	35658694	275.1	0.698805	Disorders of iron metabolism	4	Hematopoietic	darkorange1	4	Other	FALSE
22:35658694:A:G	22	35658694	345.12	0.0328914	Partial epilepsy	6	Neurological	darkblue	4	Other	FALSE
22:35658694:A:G	22	35658694	244.4	0.490319	Hypothyroidism NOS	3	Endocrine/Metabolic	brown	4	Other	FALSE
22:35658694:A:G	22	35658694	199	0.403378	Neoplasm of uncertain behavior	2	Neoplasms	darkcyan	4	Other	FALSE
22:35658694:A:G	22	35658694	215	0.73718	Other benign neoplasm of connective and other soft tissue	2	Neoplasms	darkcyan	4	Other	FALSE
22:35658694:A:G	22	35658694	681.7	0.442464	Cellulitis and abscess of trunk	13	Dermatologic	firebrick	4	Other	FALSE
22:35658694:A:G	22	35658694	261.4	0.735254	Vitamin D deficiency	3	Endocrine/Metabolic	brown	4	Other	FALSE
22:35658694:A:G	22	35658694	401.2	0.198364	Hypertensive heart and/or renal disease	8	Circulatory System	red	4	Other	FALSE
22:35658694:A:G	22	35658694	350.5	0.877949	Abnormal reflex	6	Neurological	darkblue	4	Other	FALSE
22:35658694:A:G	22	35658694	79	0.629269	Viral infection	1	Infectious Diseases	blue	4	Other	FALSE
22:35658694:A:G	22	35658694	703	0.00438761	Diseases of nail, NOS	13	Dermatologic	firebrick	4	Other	FALSE
22:35658694:A:G	22	35658694	691	0.262574	Congenital anomalies of skin	13	Dermatologic	firebrick	4	Other	FALSE
22:35658694:A:G	22	35658694	599.7	0.810298	Urethral discharge	11	Genitourinary	black	4	Other	FALSE
22:35658694:A:G	22	35658694	426.8	0.511361	Other cardiac conduction disorders	8	Circulatory System	red	4	Other	FALSE
22:35658694:A:G	22	35658694	395.4	0.0011095	Nonrheumatic pulmonary valve disorders	8	Circulatory System	red	4	Other	FALSE
22:35658694:A:G	22	35658694	766	0.175983	Neuralgia, neuritis, and radiculitis NOS	17	Symptoms	purple	4	Other	FALSE
22:35658694:A:G	22	35658694	752.1	0.77348	Neural tube defects	15	Congenital Anomalies	mediumspringgreen	4	Other	FALSE
22:35658694:A:G	22	35658694	277.7	0.885409	Dysmetabolic syndrome X	3	Endocrine/Metabolic	brown	4	Other	FALSE
22:35658694:A:G	22	35658694	363.3	0.216829	Chorioretinal scars	7	Sense Organs	darkseagreen4	4	Other	FALSE
22:35658694:A:G	22	35658694	346	0.977439	Abnormal findings on study of brain and/or nervous system	6	Neurological	darkblue	4	Other	FALSE
22:35658694:A:G	22	35658694	189.2	0.587128	Cancer of bladder	2	Neoplasms	darkcyan	4	Other	FALSE
22:35658694:A:G	22	35658694	333.4	0.387299	Torsion dystonia	6	Neurological	darkblue	4	Other	FALSE
22:35658694:A:G	22	35658694	854	0.838617	Complications of cardiac/vascular device, implant, and graft	18	Injuries & Poisonings	gray50	4	Other	FALSE
22:35658694:A:G	22	35658694	427	0.555169	Cardiac dysrhythmias	8	Circulatory System	red	4	Other	FALSE
22:35658694:A:G	22	35658694	285	0.935468	Other anemias	4	Hematopoietic	darkorange1	4	Other	FALSE
22:35658694:A:G	22	35658694	681.6	0.00535573	Cellulitis and abscess of foot, toe	13	Dermatologic	firebrick	4	Other	FALSE
22:35658694:A:G	22	35658694	601	0.858848	Inflammatory diseases of prostate	11	Genitourinary	black	4	Other	FALSE
22:35658694:A:G	22	35658694	705.3	0.789725	Hidradenitis	13	Dermatologic	firebrick	4	Other	FALSE
22:35658694:A:G	22	35658694	345.3	0.224345	Convulsions	6	Neurological	darkblue	4	Other	FALSE
22:35658694:A:G	22	35658694	214	0.496166	Lipoma	2	Neoplasms	darkcyan	4	Other	FALSE
22:35658694:A:G	22	35658694	277.51	0.376177	Lipoprotein disorders	3	Endocrine/Metabolic	brown	4	Other	FALSE
22:35658694:A:G	22	35658694	426.23	0.0651586	Second degree AV block	8	Circulatory System	red	4	Other	FALSE
22:35658694:A:G	22	35658694	743.2	0.517874	Pathologic fracture	14	Musculoskeletal	darkolivegreen	4	Other	FALSE
22:35658694:A:G	22	35658694	458.2	0.249659	Iatrogenic hypotension	8	Circulatory System	red	4	Other	FALSE
22:35658694:A:G	22	35658694	425.1	0.579644	Primary/intrinsic cardiomyopathies	8	Circulatory System	red	4	Other	FALSE
22:35658694:A:G	22	35658694	335	0.440506	Multiple sclerosis	6	Neurological	darkblue	4	Other	FALSE
22:35658694:A:G	22	35658694	331	0.383811	Other cerebral degenerations	6	Neurological	darkblue	4	Other	FALSE
22:35658694:A:G	22	35658694	191	0.973527	Manlignant and unknown neoplasms of brain and nervous system	2	Neoplasms	darkcyan	4	Other	FALSE
22:35658694:A:G	22	35658694	454	0.729356	Varicose veins	8	Circulatory System	red	4	Other	FALSE
22:35658694:A:G	22	35658694	596	0.388407	Other disorders of bladder	11	Genitourinary	black	4	Other	FALSE
22:35658694:A:G	22	35658694	698	0.103169	Pruritus and related conditions	13	Dermatologic	firebrick	4	Other	FALSE
22:35658694:A:G	22	35658694	333	0.197877	Extrapyramidal disease and abnormal movement disorders	6	Neurological	darkblue	4	Other	FALSE
22:35658694:A:G	22	35658694	426.31	0.17973	Right bundle branch block	8	Circulatory System	red	4	Other	FALSE
22:35658694:A:G	22	35658694	480.11	0.179944	Pneumococcal pneumonia	9	Respiratory	coral4	4	Other	FALSE
22:35658694:A:G	22	35658694	333.2	0.101452	Myoclonus	6	Neurological	darkblue	4	Other	FALSE
22:35658694:A:G	22	35658694	365.2	0.586278	Primary angle-closure glaucoma	7	Sense Organs	darkseagreen4	4	Other	FALSE
22:35658694:A:G	22	35658694	609.1	0.501996	Infertility, male	11	Genitourinary	black	4	Other	FALSE
22:35658694:A:G	22	35658694	244.1	0.915317	Secondary hypothyroidism	3	Endocrine/Metabolic	brown	4	Other	FALSE
22:35658694:A:G	22	35658694	763	0.488953	Thoracic or lumbosacral neuritis or radiculitis, unspecified	17	Symptoms	purple	4	Other	FALSE
22:35658694:A:G	22	35658694	255.2	0.814663	Adrenal hypofunction	3	Endocrine/Metabolic	brown	4	Other	FALSE
22:35658694:A:G	22	35658694	526.42	0.500748	Arthralgia/ankylosis of temporomandibular joint	10	Digestive	chartreuse4	4	Other	FALSE
22:35658694:A:G	22	35658694	731	0.85147	Osteitis deformans and osteopathies associated with other disorders classified elsewhere	14	Musculoskeletal	darkolivegreen	4	Other	FALSE
22:35658694:A:G	22	35658694	755.1	0.30769	Congenital deformities of feet	15	Congenital Anomalies	mediumspringgreen	4	Other	FALSE
22:35658694:A:G	22	35658694	747.1	0.752366	Cardiac congenital anomalies	15	Congenital Anomalies	mediumspringgreen	4	Other	FALSE
22:35658694:A:G	22	35658694	396	0.0260196	Abnormal heart sounds	8	Circulatory System	red	4	Other	FALSE
22:35658694:A:G	22	35658694	527.8	0.00274298	Other specified diseases of the salivary glands	10	Digestive	chartreuse4	4	Other	FALSE
22:35658694:A:G	22	35658694	255.1	0.412456	Adrenal hyperfunction	3	Endocrine/Metabolic	brown	4	Other	FALSE
22:35658694:A:G	22	35658694	611.3	0.306501	Lump or mass in breast	11	Genitourinary	black	4	Other	FALSE
22:35658694:A:G	22	35658694	286.81	0.0670658	Primary hypercoagulable state	4	Hematopoietic	darkorange1	4	Other	FALSE
22:35658694:A:G	22	35658694	726.3	0.845762	Bursitis	14	Musculoskeletal	darkolivegreen	4	Other	FALSE
22:35658694:A:G	22	35658694	642	0.712958	Hypertension complicating pregnancy, childbirth, and the puerperium	12	Pregnancy Complications	royalblue4	4	Other	FALSE
22:35658694:A:G	22	35658694	592	0.902325	Cystitis and urethritis	11	Genitourinary	black	4	Other	FALSE
22:35658694:A:G	22	35658694	758	0.556586	Chromosomal anomalies and genetic disorders	15	Congenital Anomalies	mediumspringgreen	4	Other	FALSE
22:35658694:A:G	22	35658694	292.1	0.0301129	Aphasia/speech disturbance	5	Mental Disorders	magenta	4	Other	FALSE
22:35658694:A:G	22	35658694	575.2	0.552325	Obstruction of bile duct	10	Digestive	chartreuse4	4	Other	FALSE
22:35658694:A:G	22	35658694	610.4	0.335827	Benign neoplasm of breast	11	Genitourinary	black	4	Other	FALSE
22:35658694:A:G	22	35658694	347	0.556191	Cataplexy and narcolepsy	6	Neurological	darkblue	4	Other	FALSE
22:35658694:A:G	22	35658694	433.31	0.294103	Transient cerebral ischemia	8	Circulatory System	red	4	Other	FALSE
22:35658694:A:G	22	35658694	594	0.0977029	Urinary calculus	11	Genitourinary	black	4	Other	FALSE
22:35658694:A:G	22	35658694	367.2	0.0467834	Astigmatism	7	Sense Organs	darkseagreen4	4	Other	FALSE
22:35658694:A:G	22	35658694	420.1	0.0960441	Myocarditis	8	Circulatory System	red	4	Other	FALSE
22:35658694:A:G	22	35658694	132	0.911928	Infestation (lice, mites)	1	Infectious Diseases	blue	4	Other	FALSE
22:35658958:C:T	22	35658958	592.13	0.698453	Chronic interstitial cystitis	11	Genitourinary	black	4	Other	FALSE
22:35658958:C:T	22	35658958	742.8	0.0401111	Articular cartilage disorder	14	Musculoskeletal	darkolivegreen	4	Other	FALSE
22:35658958:C:T	22	35658958	716.9	0.159213	Arthropathy NOS	14	Musculoskeletal	darkolivegreen	4	Other	FALSE
22:35658958:C:T	22	35658958	375.1	0.713502	Dry eyes	7	Sense Organs	darkseagreen4	4	Other	FALSE
22:35658958:C:T	22	35658958	426.3	0.194178	Bundle branch block	8	Circulatory System	red	4	Other	FALSE
22:35658958:C:T	22	35658958	427.4	0.473082	Cardiac arrest and ventricular fibrillation	8	Circulatory System	red	4	Other	FALSE
22:35658958:C:T	22	35658958	411.1	0.433074	Unstable angina (intermediate coronary syndrome)	8	Circulatory System	red	4	Other	FALSE
22:35658958:C:T	22	35658958	797	0.678129	Shock	17	Symptoms	purple	4	Other	FALSE
22:35658958:C:T	22	35658958	293.1	0.978404	Swelling, mass, or lump in head and neck [Space-occupying lesion, intracranial NOS]	5	Mental Disorders	magenta	4	Other	FALSE
22:35658958:C:T	22	35658958	426.32	0.356178	Left bundle branch block	8	Circulatory System	red	4	Other	FALSE
22:35658958:C:T	22	35658958	370	0.573469	Keratitis	7	Sense Organs	darkseagreen4	4	Other	FALSE
22:35658958:C:T	22	35658958	989	0.978431	Toxic effect of other substances, chiefly nonmedicinal as to source	18	Injuries & Poisonings	gray50	4	Other	FALSE
22:35658958:C:T	22	35658958	569.2	0.609661	Gastrointestinal complications	10	Digestive	chartreuse4	4	Other	FALSE
22:35658958:C:T	22	35658958	969	0.0215777	Poisoning by psychotropic agents	18	Injuries & Poisonings	gray50	4	Other	FALSE
22:35658958:C:T	22	35658958	377.3	0.535169	Optic neuritis/neuropathy	7	Sense Organs	darkseagreen4	4	Other	FALSE
22:35658958:C:T	22	35658958	198	0.63085	Secondary malignant neoplasm	2	Neoplasms	darkcyan	4	Other	FALSE
22:35658958:C:T	22	35658958	772.3	0.372121	Muscle weakness	17	Symptoms	purple	4	Other	FALSE
22:35658958:C:T	22	35658958	369	0.00374066	Infection of the eye	7	Sense Organs	darkseagreen4	4	Other	FALSE
22:35658958:C:T	22	35658958	851	0.0232211	Complications of transplants and reattached limbs	18	Injuries & Poisonings	gray50	4	Other	FALSE
22:35658958:C:T	22	35658958	189	0.942542	Cancer of urinary organs (incl. kidney and bladder)	2	Neoplasms	darkcyan	4	Other	FALSE
22:35658958:C:T	22	35658958	550.5	0.281247	Ventral hernia	10	Digestive	chartreuse4	4	Other	FALSE
22:35658958:C:T	22	35658958	557	0.591284	Intestinal malabsorption (non-celiac)	10	Digestive	chartreuse4	4	Other	FALSE
22:35658958:C:T	22	35658958	381.11	0.526296	Suppurative and unspecified otitis media	7	Sense Organs	darkseagreen4	4	Other	FALSE
22:35658958:C:T	22	35658958	686.1	0.41427	Carbuncle and furuncle	13	Dermatologic	firebrick	4	Other	FALSE
22:35658958:C:T	22	35658958	562.1	0.471274	Diverticulosis	10	Digestive	chartreuse4	4	Other	FALSE
22:35658958:C:T	22	35658958	592.12	0.728236	Chronic cystitis	11	Genitourinary	black	4	Other	FALSE
22:35658958:C:T	22	35658958	378.5	0.725603	Paralytic strabismus	7	Sense Organs	darkseagreen4	4	Other	FALSE
22:35658958:C:T	22	35658958	513.32	0.68236	Orthopnea	9	Respiratory	coral4	4	Other	FALSE
22:35658958:C:T	22	35658958	568.1	0.131778	Peritoneal adhesions (postoperative) (postinfection)	10	Digestive	chartreuse4	4	Other	FALSE
22:35658958:C:T	22	35658958	224	0.702867	Benign neoplasm of eye	2	Neoplasms	darkcyan	4	Other	FALSE
22:35658958:C:T	22	35658958	574	0.0944808	Cholelithiasis and cholecystitis	10	Digestive	chartreuse4	4	Other	FALSE
22:35658958:C:T	22	35658958	290.1	0.798558	Dementias	5	Mental Disorders	magenta	4	Other	FALSE
22:35658958:C:T	22	35658958	411.9	0.0965158	Other acute and subacute forms of ischemic heart disease	8	Circulatory System	red	4	Other	FALSE
22:35658958:C:T	22	35658958	228	0.226163	Hemangioma and lymphangioma, any site	2	Neoplasms	darkcyan	4	Other	FALSE
22:35658958:C:T	22	35658958	250.42	0.865804	Other abnormal glucose	3	Endocrine/Metabolic	brown	4	Other	FALSE
22:35658958:C:T	22	35658958	433.8	0.779611	Late effects of cerebrovascular disease	8	Circulatory System	red	4	Other	FALSE
22:35658958:C:T	22	35658958	195	0.244739	Cancer, suspected or other	2	Neoplasms	darkcyan	4	Other	FALSE
22:35658958:C:T	22	35658958	710	0.772981	Osteomyelitis, periostitis, and other infections involving bone	14	Musculoskeletal	darkolivegreen	4	Other	FALSE
22:35658958:C:T	22	35658958	293	0.867831	Symptoms involving head and neck	5	Mental Disorders	magenta	4	Other	FALSE
22:35658958:C:T	22	35658958	261.41	0.642509	Rickets or osteomalacia	3	Endocrine/Metabolic	brown	4	Other	FALSE
22:35658958:C:T	22	35658958	737	0.460856	Curvature of spine	14	Musculoskeletal	darkolivegreen	4	Other	FALSE
22:35658958:C:T	22	35658958	8	0.678077	Intestinal infection	1	Infectious Diseases	blue	4	Other	FALSE
22:35658958:C:T	22	35658958	594.3	0.19631	Calculus of ureter	11	Genitourinary	black	4	Other	FALSE
22:35658958:C:T	22	35658958	80	0.762056	Postoperative infection	1	Infectious Diseases	blue	4	Other	FALSE
22:35658958:C:T	22	35658958	428.3	0.822976	Heart failure with reduced EF [Systolic or combined heart failure]	8	Circulatory System	red	4	Other	FALSE
22:35658958:C:T	22	35658958	512.2	0.281164	Painful respiration	9	Respiratory	coral4	4	Other	FALSE
22:35658958:C:T	22	35658958	907	0.701954	Injuries to the nervous system	18	Injuries & Poisonings	gray50	4	Other	FALSE
22:35658958:C:T	22	35658958	452.2	0.308286	Deep vein thrombosis [DVT]	8	Circulatory System	red	4	Other	FALSE
22:35658958:C:T	22	35658958	472	0.436478	Chronic pharyngitis and nasopharyngitis	9	Respiratory	coral4	4	Other	FALSE
22:35658958:C:T	22	35658958	443.1	0.588164	Raynaud's syndrome	8	Circulatory System	red	4	Other	FALSE
22:35658958:C:T	22	35658958	260.2	0.298986	severe protein-calorie malnutrition	3	Endocrine/Metabolic	brown	4	Other	FALSE
22:35658958:C:T	22	35658958	772.6	0.207439	Facial weakness	17	Symptoms	purple	4	Other	FALSE
22:35658958:C:T	22	35658958	275.3	0.847792	Disorders of magnesium metabolism	3	Endocrine/Metabolic	brown	4	Other	FALSE
22:35658958:C:T	22	35658958	202.22	0.758656	Reticulosarcoma	2	Neoplasms	darkcyan	4	Other	FALSE
22:35658958:C:T	22	35658958	498	0.73783	Acute bronchospasm	9	Respiratory	coral4	4	Other	FALSE
22:35658958:C:T	22	35658958	579.8	0.392629	Nonspecific abnormal findings in stool contents	10	Digestive	chartreuse4	4	Other	FALSE
22:35658958:C:T	22	35658958	772.4	0.735244	Rhabdomyolysis	17	Symptoms	purple	4	Other	FALSE
22:35658958:C:T	22	35658958	365	0.67765	Glaucoma	7	Sense Organs	darkseagreen4	4	Other	FALSE
22:35658958:C:T	22	35658958	751.21	0.0232561	Cystic kidney disease	15	Congenital Anomalies	mediumspringgreen	4	Other	FALSE
22:35658958:C:T	22	35658958	204.2	0.750804	Myeloid leukemia	2	Neoplasms	darkcyan	4	Other	FALSE
22:35658958:C:T	22	35658958	530.14	0.196147	Reflux esophagitis	10	Digestive	chartreuse4	4	Other	FALSE
22:35658958:C:T	22	35658958	362.22	0.779646	Macular degeneration, wet	7	Sense Organs	darkseagreen4	4	Other	FALSE
22:35658958:C:T	22	35658958	726.4	0.012377	Calcaneal spur; Exostosis NOS	14	Musculoskeletal	darkolivegreen	4	Other	FALSE
22:35658958:C:T	22	35658958	705.1	0.761621	Dyshidrosis	13	Dermatologic	firebrick	4	Other	FALSE
22:35658958:C:T	22	35658958	159	0.694306	Malignant neoplasm of other and ill-defined sites within the digestive organs and peritoneum	2	Neoplasms	darkcyan	4	Other	FALSE
22:35658958:C:T	22	35658958	110	0.942169	Dermatophytosis / Dermatomycosis	1	Infectious Diseases	blue	4	Other	FALSE
22:35658958:C:T	22	35658958	912	0.758314	Insect bite	18	Injuries & Poisonings	gray50	4	Other	FALSE
22:35658958:C:T	22	35658958	710.1	0.772374	Osteomyelitis	14	Musculoskeletal	darkolivegreen	4	Other	FALSE
22:35658958:C:T	22	35658958	350.2	0.544874	Abnormality of gait	6	Neurological	darkblue	4	Other	FALSE
22:35658958:C:T	22	35658958	525	0.357568	Other diseases of the teeth and supporting structures	10	Digestive	chartreuse4	4	Other	FALSE
22:35658958:C:T	22	35658958	690	0.717462	Erythematosquamous dermatosis	13	Dermatologic	firebrick	4	Other	FALSE
22:35658958:C:T	22	35658958	840.3	0.430631	Joint/ligament sprain	18	Injuries & Poisonings	gray50	4	Other	FALSE
22:35658958:C:T	22	35658958	426.7	0.917239	Abnormal electrocardiogram [ECG] [EKG]	8	Circulatory System	red	4	Other	FALSE
22:35658958:C:T	22	35658958	272.9	0.666165	Unspecified disorder of lipoid metabolism	3	Endocrine/Metabolic	brown	4	Other	FALSE
22:35658958:C:T	22	35658958	599.4	0.0810317	Urinary incontinence	11	Genitourinary	black	4	Other	FALSE
22:35658958:C:T	22	35658958	732	0.768102	Osteochondropathies	14	Musculoskeletal	darkolivegreen	4	Other	FALSE
22:35658958:C:T	22	35658958	800.3	0.333871	Fracture of tibia and fibula	18	Injuries & Poisonings	gray50	4	Other	FALSE
22:35658958:C:T	22	35658958	701	0.230773	Other hypertrophic and atrophic conditions of skin	13	Dermatologic	firebrick	4	Other	FALSE
22:35658958:C:T	22	35658958	792.1	0.28615	Papanicolaou smear of cervix or vagina with atypical squamous cells	11	Genitourinary	black	4	Other	FALSE
22:35658958:C:T	22	35658958	741.5	0.809969	Hemarthrosis	14	Musculoskeletal	darkolivegreen	4	Other	FALSE
22:35658958:C:T	22	35658958	736.2	0.722569	Acquired deformities of finger	14	Musculoskeletal	darkolivegreen	4	Other	FALSE
22:35658958:C:T	22	35658958	440	0.683946	Atherosclerosis	8	Circulatory System	red	4	Other	FALSE
22:35658958:C:T	22	35658958	603	0.6196	Other disorders of testis	11	Genitourinary	black	4	Other	FALSE
22:35658958:C:T	22	35658958	284.1	0.535837	Pancytopenia	4	Hematopoietic	darkorange1	4	Other	FALSE
22:35658958:C:T	22	35658958	198.2	0.299797	Secondary malignancy of respiratory organs	2	Neoplasms	darkcyan	4	Other	FALSE
22:35658958:C:T	22	35658958	735.21	0.0131297	Hammer toe (acquired)	14	Musculoskeletal	darkolivegreen	4	Other	FALSE
22:35658958:C:T	22	35658958	362.4	0.48103	Retinal vascular changes and abnomalities	7	Sense Organs	darkseagreen4	4	Other	FALSE
22:35658958:C:T	22	35658958	512.9	0.961861	Other dyspnea	9	Respiratory	coral4	4	Other	FALSE
22:35658958:C:T	22	35658958	599.5	0.191641	Frequency of urination and polyuria	11	Genitourinary	black	4	Other	FALSE
22:35658958:C:T	22	35658958	447.7	0.519297	Aortic ectasia	8	Circulatory System	red	4	Other	FALSE
22:35658958:C:T	22	35658958	519	0.851234	Other diseases of respiratory system, not elsewhere classified	9	Respiratory	coral4	4	Other	FALSE
22:35658958:C:T	22	35658958	535	0.0255437	Gastritis and duodenitis	10	Digestive	chartreuse4	4	Other	FALSE
22:35658958:C:T	22	35658958	381.1	0.203617	Otitis media	7	Sense Organs	darkseagreen4	4	Other	FALSE
22:35658958:C:T	22	35658958	276	0.830509	Disorders of fluid, electrolyte, and acid-base balance	3	Endocrine/Metabolic	brown	4	Other	FALSE
22:35658958:C:T	22	35658958	687	0.968538	Symptoms affecting skin	13	Dermatologic	firebrick	4	Other	FALSE
22:35658958:C:T	22	35658958	38.1	0.645791	Gram negative septicemia	1	Infectious Diseases	blue	4	Other	FALSE
22:35658958:C:T	22	35658958	365.11	0.290531	Primary open angle glaucoma	7	Sense Organs	darkseagreen4	4	Other	FALSE
22:35658958:C:T	22	35658958	722.6	0.308408	Degeneration of intervertebral disc	14	Musculoskeletal	darkolivegreen	4	Other	FALSE
22:35658958:C:T	22	35658958	338.1	0.770207	Acute pain	6	Neurological	darkblue	4	Other	FALSE
22:35658958:C:T	22	35658958	420	0.58362	Carditis	8	Circulatory System	red	4	Other	FALSE
22:35658958:C:T	22	35658958	536.8	0.133585	Dyspepsia and other specified disorders of function of stomach	10	Digestive	chartreuse4	4	Other	FALSE
22:35658958:C:T	22	35658958	611	0.462352	Abnormal findings on mammogram or breast exam	11	Genitourinary	black	4	Other	FALSE
22:35658958:C:T	22	35658958	535.6	0.390244	Duodenitis	10	Digestive	chartreuse4	4	Other	FALSE
22:35658958:C:T	22	35658958	327.32	0.561849	Obstructive sleep apnea	6	Neurological	darkblue	4	Other	FALSE
22:35658958:C:T	22	35658958	327.31	0.515305	Central/nonobstroctive sleep apnea	6	Neurological	darkblue	4	Other	FALSE
22:35658958:C:T	22	35658958	360	0.729801	Disorders of the globe	7	Sense Organs	darkseagreen4	4	Other	FALSE
22:35658958:C:T	22	35658958	817	0.143474	Concussion	18	Injuries & Poisonings	gray50	4	Other	FALSE
22:35658958:C:T	22	35658958	473.4	0.916754	Voice disturbance	9	Respiratory	coral4	4	Other	FALSE
22:35658958:C:T	22	35658958	585.3	0.728804	Chronic renal failure [CKD]	11	Genitourinary	black	4	Other	FALSE
22:35658958:C:T	22	35658958	740.3	0.00679388	Osteoarthrosis involving more than one site, but not specified as generalized	14	Musculoskeletal	darkolivegreen	4	Other	FALSE
22:35658958:C:T	22	35658958	271	0.257321	Disorders of carbohydrate transport and metabolism	3	Endocrine/Metabolic	brown	4	Other	FALSE
22:35658958:C:T	22	35658958	580.3	0.0524304	Nephritis and nephropathy without mention of glomerulonephritis	11	Genitourinary	black	4	Other	FALSE
22:35658958:C:T	22	35658958	174.1	0.539242	Breast cancer [female]	2	Neoplasms	darkcyan	4	Other	FALSE
22:35658958:C:T	22	35658958	587	0.578698	Kidney replaced by transpant	11	Genitourinary	black	4	Other	FALSE
22:35658958:C:T	22	35658958	465.4	0.739294	Acute laryngitis and tracheitis	9	Respiratory	coral4	4	Other	FALSE
22:35658958:C:T	22	35658958	800.1	0.670126	Fracture of neck of femur	18	Injuries & Poisonings	gray50	4	Other	FALSE
22:35658958:C:T	22	35658958	292	0.281874	Neurological disorders	5	Mental Disorders	magenta	4	Other	FALSE
22:35658958:C:T	22	35658958	759.1	0.778391	Anomalies of endocrine glands, congenital	15	Congenital Anomalies	mediumspringgreen	4	Other	FALSE
22:35658958:C:T	22	35658958	209	0.6693	Neuroendocrine tumors	2	Neoplasms	darkcyan	4	Other	FALSE
22:35658958:C:T	22	35658958	740	0.0634508	Osteoarthrosis	14	Musculoskeletal	darkolivegreen	4	Other	FALSE
22:35658958:C:T	22	35658958	155	0.591867	Cancer of liver and intrahepatic bile duct	2	Neoplasms	darkcyan	4	Other	FALSE
22:35658958:C:T	22	35658958	433.12	0.382148	Cerebral atherosclerosis	8	Circulatory System	red	4	Other	FALSE
22:35658958:C:T	22	35658958	425.11	0.6639	Hypertrophic obstructive cardiomyopathy	8	Circulatory System	red	4	Other	FALSE
22:35658958:C:T	22	35658958	579.2	0.620652	Splenomegaly	10	Digestive	chartreuse4	4	Other	FALSE
22:35658958:C:T	22	35658958	153.3	0.556301	Malignant neoplasm of rectum, rectosigmoid junction, and anus	2	Neoplasms	darkcyan	4	Other	FALSE
22:35658958:C:T	22	35658958	245.21	0.0933961	Chronic lymphocytic thyroiditis	3	Endocrine/Metabolic	brown	4	Other	FALSE
22:35658958:C:T	22	35658958	278.11	0.928035	Morbid obesity	3	Endocrine/Metabolic	brown	4	Other	FALSE
22:35658958:C:T	22	35658958	694	0.1819	Dyschromia and Vitiligo	13	Dermatologic	firebrick	4	Other	FALSE
22:35658958:C:T	22	35658958	729	0.828749	Other disorders of soft tissues	14	Musculoskeletal	darkolivegreen	4	Other	FALSE
22:35658958:C:T	22	35658958	255.21	0.167815	Glucocorticoid deficiency	3	Endocrine/Metabolic	brown	4	Other	FALSE
22:35658958:C:T	22	35658958	690.1	0.716712	Seborrheic dermatitis	13	Dermatologic	firebrick	4	Other	FALSE
22:35658958:C:T	22	35658958	362.9	0.551873	Retinal edema	7	Sense Organs	darkseagreen4	4	Other	FALSE
22:35658958:C:T	22	35658958	274.11	0.94829	Gouty arthropathy	3	Endocrine/Metabolic	brown	4	Other	FALSE
22:35658958:C:T	22	35658958	250.6	0.387054	Polyneuropathy in diabetes	3	Endocrine/Metabolic	brown	4	Other	FALSE
22:35658958:C:T	22	35658958	520	0.704687	Disorders of tooth development	10	Digestive	chartreuse4	4	Other	FALSE
22:35658958:C:T	22	35658958	574.1	0.0585499	Cholelithiasis	10	Digestive	chartreuse4	4	Other	FALSE
22:35658958:C:T	22	35658958	389.2	0.202013	Conductive hearing loss	7	Sense Organs	darkseagreen4	4	Other	FALSE
22:35658958:C:T	22	35658958	276.1	0.99674	Electrolyte imbalance	3	Endocrine/Metabolic	brown	4	Other	FALSE
22:35658958:C:T	22	35658958	740.1	0.138412	Osteoarthritis; localized	14	Musculoskeletal	darkolivegreen	4	Other	FALSE
22:35658958:C:T	22	35658958	275.5	0.149267	Disorders of calcium/phosphorus metabolism	3	Endocrine/Metabolic	brown	4	Other	FALSE
22:35658958:C:T	22	35658958	505	0.820051	Other pulmonary inflamation or edema	9	Respiratory	coral4	4	Other	FALSE
22:35658958:C:T	22	35658958	415.21	0.852959	Primary pulmonary hypertension	8	Circulatory System	red	4	Other	FALSE
22:35658958:C:T	22	35658958	281.9	0.69204	Deficiency anemias	4	Hematopoietic	darkorange1	4	Other	FALSE
22:35658958:C:T	22	35658958	367.8	0.0289865	Hypermetropia	7	Sense Organs	darkseagreen4	4	Other	FALSE
22:35658958:C:T	22	35658958	382	0.934511	Otalgia	7	Sense Organs	darkseagreen4	4	Other	FALSE
22:35658958:C:T	22	35658958	359	0.604759	Muscular dystrophies and other myopathies	6	Neurological	darkblue	4	Other	FALSE
22:35658958:C:T	22	35658958	532	0.877575	Dysphagia	10	Digestive	chartreuse4	4	Other	FALSE
22:35658958:C:T	22	35658958	427.3	0.840838	Other specified cardiac dysrhythmias	8	Circulatory System	red	4	Other	FALSE
22:35658958:C:T	22	35658958	250.11	0.773645	Type 1 diabetes with ketoacidosis	3	Endocrine/Metabolic	brown	4	Other	FALSE
22:35658958:C:T	22	35658958	743.11	0.602928	Osteoporosis NOS	14	Musculoskeletal	darkolivegreen	4	Other	FALSE
22:35658958:C:T	22	35658958	703.1	0.567307	Ingrowing nail	13	Dermatologic	firebrick	4	Other	FALSE
22:35658958:C:T	22	35658958	241.2	0.488868	Nontoxic multinodular goiter	3	Endocrine/Metabolic	brown	4	Other	FALSE
22:35658958:C:T	22	35658958	535.2	0.307065	Atrophic gastritis	10	Digestive	chartreuse4	4	Other	FALSE
22:35658958:C:T	22	35658958	253.2	0.749694	Pituitary hypofunction	3	Endocrine/Metabolic	brown	4	Other	FALSE
22:35658958:C:T	22	35658958	338	0.491706	Pain	6	Neurological	darkblue	4	Other	FALSE
22:35658958:C:T	22	35658958	430.1	0.617731	Subarachnoid hemorrhage	8	Circulatory System	red	4	Other	FALSE
22:35658958:C:T	22	35658958	317.1	0.527033	Alcoholism	5	Mental Disorders	magenta	4	Other	FALSE
22:35658958:C:T	22	35658958	361.1	0.733561	Retinal detachment with retinal defect	7	Sense Organs	darkseagreen4	4	Other	FALSE
22:35658958:C:T	22	35658958	577.1	0.425449	Acute pancreatitis	10	Digestive	chartreuse4	4	Other	FALSE
22:35658958:C:T	22	35658958	292.6	0.740997	Hallucinations	5	Mental Disorders	magenta	4	Other	FALSE
22:35658958:C:T	22	35658958	562	0.60096	Diverticulosis and diverticulitis	10	Digestive	chartreuse4	4	Other	FALSE
22:35658958:C:T	22	35658958	802	0.739044	Fracture of pelvis	18	Injuries & Poisonings	gray50	4	Other	FALSE
22:35658958:C:T	22	35658958	285.21	0.337018	Anemia in chronic kidney disease	4	Hematopoietic	darkorange1	4	Other	FALSE
22:35658958:C:T	22	35658958	564.1	0.0267636	Irritable Bowel Syndrome	10	Digestive	chartreuse4	4	Other	FALSE
22:35658958:C:T	22	35658958	800.4	0.0204723	Fracture of patella	18	Injuries & Poisonings	gray50	4	Other	FALSE
22:35658958:C:T	22	35658958	938	0.705942	Dermatitis due to solar radiation	13	Dermatologic	firebrick	4	Other	FALSE
22:35658958:C:T	22	35658958	580	0.287643	Nephritis; nephrosis; renal sclerosis	11	Genitourinary	black	4	Other	FALSE
22:35658958:C:T	22	35658958	375	0.868811	Disorders of lacrimal system	7	Sense Organs	darkseagreen4	4	Other	FALSE
22:35658958:C:T	22	35658958	558	0.674216	Noninfectious gastroenteritis	10	Digestive	chartreuse4	4	Other	FALSE
22:35658958:C:T	22	35658958	451	0.502508	Phlebitis and thrombophlebitis	8	Circulatory System	red	4	Other	FALSE
22:35658958:C:T	22	35658958	364.4	0.668711	Corneal degenerations	7	Sense Organs	darkseagreen4	4	Other	FALSE
22:35658958:C:T	22	35658958	625	0.606028	Pain and other symptoms associated with female genital organs	11	Genitourinary	black	4	Other	FALSE
22:35658958:C:T	22	35658958	327.3	0.443985	Sleep apnea	6	Neurological	darkblue	4	Other	FALSE
22:35658958:C:T	22	35658958	224.1	0.729942	Benign neoplasm of eye, uveal	2	Neoplasms	darkcyan	4	Other	FALSE
22:35658958:C:T	22	35658958	512.7	0.914277	Shortness of breath	9	Respiratory	coral4	4	Other	FALSE
22:35658958:C:T	22	35658958	724.9	0.73908	Other unspecified back disorders	14	Musculoskeletal	darkolivegreen	4	Other	FALSE
22:35658958:C:T	22	35658958	521.1	0.422344	Dental caries	10	Digestive	chartreuse4	4	Other	FALSE
22:35658958:C:T	22	35658958	750.2	0.737236	Lower gastrointestinal congenital anomalies	15	Congenital Anomalies	mediumspringgreen	4	Other	FALSE
22:35658958:C:T	22	35658958	530.5	0.604127	Disorders of esophageal motility	10	Digestive	chartreuse4	4	Other	FALSE
22:35658958:C:T	22	35658958	836	0.593592	Traumatic arthropathy	18	Injuries & Poisonings	gray50	4	Other	FALSE
22:35658958:C:T	22	35658958	840	0.928995	Sprains and strains	18	Injuries & Poisonings	gray50	4	Other	FALSE
22:35658958:C:T	22	35658958	172.3	0.780876	Carcinoma in situ of skin	2	Neoplasms	darkcyan	4	Other	FALSE
22:35658958:C:T	22	35658958	172.2	0.658532	Other non-epithelial cancer of skin	2	Neoplasms	darkcyan	4	Other	FALSE
22:35658958:C:T	22	35658958	31	0.737976	Diseases due to other mycobacteria	1	Infectious Diseases	blue	4	Other	FALSE
22:35658958:C:T	22	35658958	694.2	0.138194	Other dyschromia	13	Dermatologic	firebrick	4	Other	FALSE
22:35658958:C:T	22	35658958	41.1	0.391779	Staphylococcus infections	1	Infectious Diseases	blue	4	Other	FALSE
22:35658958:C:T	22	35658958	250.12	0.11786	Type 1 diabetes with renal manifestations	3	Endocrine/Metabolic	brown	4	Other	FALSE
22:35658958:C:T	22	35658958	994.21	0.549672	Septic shock	18	Injuries & Poisonings	gray50	4	Other	FALSE
22:35658958:C:T	22	35658958	451.2	0.590473	Phlebitis and thrombophlebitis of lower extremities	8	Circulatory System	red	4	Other	FALSE
22:35658958:C:T	22	35658958	170.2	0.646382	Cancer of connective tissue	2	Neoplasms	darkcyan	4	Other	FALSE
22:35658958:C:T	22	35658958	279.1	0.509708	Immunity deficiency	3	Endocrine/Metabolic	brown	4	Other	FALSE
22:35658958:C:T	22	35658958	609	0.0649249	Male infertility and abnormal spermatozoa	11	Genitourinary	black	4	Other	FALSE
22:35658958:C:T	22	35658958	535.9	0.0258501	Gastritis and duodenitis, NOS	10	Digestive	chartreuse4	4	Other	FALSE
22:35658958:C:T	22	35658958	646	0.262734	Other complications of pregnancy NEC	12	Pregnancy Complications	royalblue4	4	Other	FALSE
22:35658958:C:T	22	35658958	428	0.766961	Congestive heart failure; nonhypertensive	8	Circulatory System	red	4	Other	FALSE
22:35658958:C:T	22	35658958	201	0.716604	Hodgkin's disease	2	Neoplasms	darkcyan	4	Other	FALSE
22:35658958:C:T	22	35658958	411.2	0.676373	Myocardial infarction	8	Circulatory System	red	4	Other	FALSE
22:35658958:C:T	22	35658958	586.3	0.788372	Vascular disorders of kidney/hypertrophy	11	Genitourinary	black	4	Other	FALSE
22:35658958:C:T	22	35658958	250.24	0.649117	Type 2 diabetes with neurological manifestations	3	Endocrine/Metabolic	brown	4	Other	FALSE
22:35658958:C:T	22	35658958	721.8	0.601698	Other allied disorders of spine	14	Musculoskeletal	darkolivegreen	4	Other	FALSE
22:35658958:C:T	22	35658958	574.3	0.525185	Cholecystitis without cholelithiasis	10	Digestive	chartreuse4	4	Other	FALSE
22:35658958:C:T	22	35658958	242.3	0.615962	Exophthalmos	3	Endocrine/Metabolic	brown	4	Other	FALSE
22:35658958:C:T	22	35658958	276.5	0.443329	Hypovolemia	3	Endocrine/Metabolic	brown	4	Other	FALSE
22:35658958:C:T	22	35658958	252.2	0.0331147	Hypoparathyroidism	3	Endocrine/Metabolic	brown	4	Other	FALSE
22:35658958:C:T	22	35658958	349	0.644209	Other and unspecified disorders of the nervous system	6	Neurological	darkblue	4	Other	FALSE
22:35658958:C:T	22	35658958	157	0.683758	Pancreatic cancer	2	Neoplasms	darkcyan	4	Other	FALSE
22:35658958:C:T	22	35658958	952	0.731502	Spinal cord injury without evidence of spinal bone injury	18	Injuries & Poisonings	gray50	4	Other	FALSE
22:35658958:C:T	22	35658958	745	0.822199	Pain in joint	14	Musculoskeletal	darkolivegreen	4	Other	FALSE
22:35658958:C:T	22	35658958	565	0.251175	Anal and rectal conditions	10	Digestive	chartreuse4	4	Other	FALSE
22:35658958:C:T	22	35658958	535.1	0.68887	Acute gastritis	10	Digestive	chartreuse4	4	Other	FALSE
22:35658958:C:T	22	35658958	191.11	0.804456	Cancer of brain	2	Neoplasms	darkcyan	4	Other	FALSE
22:35658958:C:T	22	35658958	619.3	0.615415	Noninflammatory disorders of cervix	11	Genitourinary	black	4	Other	FALSE
22:35658958:C:T	22	35658958	41.8	0.251478	H. pylori	1	Infectious Diseases	blue	4	Other	FALSE
22:35658958:C:T	22	35658958	911	0.789772	Blister	18	Injuries & Poisonings	gray50	4	Other	FALSE
22:35658958:C:T	22	35658958	736	0.44965	Other acquired deformities of limbs	14	Musculoskeletal	darkolivegreen	4	Other	FALSE
22:35658958:C:T	22	35658958	260.1	0.658956	Cachexia	3	Endocrine/Metabolic	brown	4	Other	FALSE
22:35658958:C:T	22	35658958	240	0.745005	Simple and unspecified goiter	3	Endocrine/Metabolic	brown	4	Other	FALSE
22:35658958:C:T	22	35658958	724.1	0.632968	Disorders of sacrum	14	Musculoskeletal	darkolivegreen	4	Other	FALSE
22:35658958:C:T	22	35658958	110.2	0.595364	Dermatomycoses	1	Infectious Diseases	blue	4	Other	FALSE
22:35658958:C:T	22	35658958	588	0.122282	Disorders resulting from impaired renal function	11	Genitourinary	black	4	Other	FALSE
22:35658958:C:T	22	35658958	420.2	0.951822	Pericarditis	8	Circulatory System	red	4	Other	FALSE
22:35658958:C:T	22	35658958	731.1	0.783533	Osteitis deformans [Paget's disease of bone]	14	Musculoskeletal	darkolivegreen	4	Other	FALSE
22:35658958:C:T	22	35658958	737.1	0.796321	Kyphosis (acquired)	14	Musculoskeletal	darkolivegreen	4	Other	FALSE
22:35658958:C:T	22	35658958	613.1	0.662637	Inflammatory disease of breast	11	Genitourinary	black	4	Other	FALSE
22:35658958:C:T	22	35658958	54	0.475064	Herpes simplex	1	Infectious Diseases	blue	4	Other	FALSE
22:35658958:C:T	22	35658958	722.8	0.72526	Postlaminectomy syndrome	14	Musculoskeletal	darkolivegreen	4	Other	FALSE
22:35658958:C:T	22	35658958	575.6	0.735293	Cholesterolosis of gallbladder	10	Digestive	chartreuse4	4	Other	FALSE
22:35658958:C:T	22	35658958	296.22	0.573386	Major depressive disorder	5	Mental Disorders	magenta	4	Other	FALSE
22:35658958:C:T	22	35658958	433.6	0.24115	Acute, but ill-defined cerebrovascular disease	8	Circulatory System	red	4	Other	FALSE
22:35658958:C:T	22	35658958	481	0.591577	Influenza	9	Respiratory	coral4	4	Other	FALSE
22:35658958:C:T	22	35658958	613.7	0.139522	Other signs and symptoms in breast	11	Genitourinary	black	4	Other	FALSE
22:35658958:C:T	22	35658958	523	0.617194	Gingival and periodontal diseases	10	Digestive	chartreuse4	4	Other	FALSE
22:35658958:C:T	22	35658958	255	0.887647	Disorders of adrenal glands	3	Endocrine/Metabolic	brown	4	Other	FALSE
22:35658958:C:T	22	35658958	574.11	0.133917	Cholelithiasis with acute cholecystitis	10	Digestive	chartreuse4	4	Other	FALSE
22:35658958:C:T	22	35658958	136	0.702018	Other infectious and parasitic diseases	1	Infectious Diseases	blue	4	Other	FALSE
22:35658958:C:T	22	35658958	735.1	0.594805	Flat foot	14	Musculoskeletal	darkolivegreen	4	Other	FALSE
22:35658958:C:T	22	35658958	191.1	0.778046	Cancer of brain and nervous system	2	Neoplasms	darkcyan	4	Other	FALSE
22:35658958:C:T	22	35658958	364.51	0.0228	Fuchs' dystrophy	7	Sense Organs	darkseagreen4	4	Other	FALSE
22:35658958:C:T	22	35658958	204.4	0.636264	Multiple myeloma	2	Neoplasms	darkcyan	4	Other	FALSE
22:35658958:C:T	22	35658958	593.1	0.342203	Gross hematuria	11	Genitourinary	black	4	Other	FALSE
22:35658958:C:T	22	35658958	742	0.0319236	Derangement of joint, non-traumatic	14	Musculoskeletal	darkolivegreen	4	Other	FALSE
22:35658958:C:T	22	35658958	704.11	0.724739	Alopecia Areata	13	Dermatologic	firebrick	4	Other	FALSE
22:35658958:C:T	22	35658958	567	0.505305	Peritonitis and retroperitoneal infections	10	Digestive	chartreuse4	4	Other	FALSE
22:35658958:C:T	22	35658958	709	0.32401	Diffuse diseases of connective tissue	13	Dermatologic	firebrick	4	Other	FALSE
22:35658958:C:T	22	35658958	241.1	0.367682	Nontoxic uninodular goiter	3	Endocrine/Metabolic	brown	4	Other	FALSE
22:35658958:C:T	22	35658958	360.2	0.774724	Progressive myopia	7	Sense Organs	darkseagreen4	4	Other	FALSE
22:35658958:C:T	22	35658958	575.9	0.652115	Nonspecific abnormal findings on radiological and other examination of biliary tract	10	Digestive	chartreuse4	4	Other	FALSE
22:35658958:C:T	22	35658958	550.6	0.35293	Incisional hernia	10	Digestive	chartreuse4	4	Other	FALSE
22:35658958:C:T	22	35658958	278	0.259096	Overweight, obesity and other hyperalimentation	3	Endocrine/Metabolic	brown	4	Other	FALSE
22:35658958:C:T	22	35658958	250	0.603837	Diabetes mellitus	3	Endocrine/Metabolic	brown	4	Other	FALSE
22:35658958:C:T	22	35658958	772.1	0.645769	Muscular wasting and disuse atrophy	17	Symptoms	purple	4	Other	FALSE
22:35658958:C:T	22	35658958	681.5	0.328835	Cellulitis and abscess of leg, except foot	13	Dermatologic	firebrick	4	Other	FALSE
22:35658958:C:T	22	35658958	624	0.676157	Symptoms involving female genital tract	11	Genitourinary	black	4	Other	FALSE
22:35658958:C:T	22	35658958	292.2	0.587062	Mild cognitive impairment	5	Mental Disorders	magenta	4	Other	FALSE
22:35658958:C:T	22	35658958	411.8	0.280315	Other chronic ischemic heart disease, unspecified	8	Circulatory System	red	4	Other	FALSE
22:35658958:C:T	22	35658958	145	0.734012	Cancer of mouth	2	Neoplasms	darkcyan	4	Other	FALSE
22:35658958:C:T	22	35658958	585.31	0.244909	Renal dialysis	11	Genitourinary	black	4	Other	FALSE
22:35658958:C:T	22	35658958	302.1	0.0589409	Decreased libido	5	Mental Disorders	magenta	4	Other	FALSE
22:35658958:C:T	22	35658958	415.1	0.4506	Acute pulmonary heart disease	8	Circulatory System	red	4	Other	FALSE
22:35658958:C:T	22	35658958	153.2	0.529956	Colon cancer	2	Neoplasms	darkcyan	4	Other	FALSE
22:35658958:C:T	22	35658958	465	0.828179	Acute upper respiratory infections of multiple or unspecified sites	9	Respiratory	coral4	4	Other	FALSE
22:35658958:C:T	22	35658958	743.4	0.665819	Stress fracture	14	Musculoskeletal	darkolivegreen	4	Other	FALSE
22:35658958:C:T	22	35658958	783	0.370187	Fever of unknown origin	17	Symptoms	purple	4	Other	FALSE
22:35658958:C:T	22	35658958	871	0.206401	Open wounds of extremities	18	Injuries & Poisonings	gray50	4	Other	FALSE
22:35658958:C:T	22	35658958	426.25	0.770953	Other heart block	8	Circulatory System	red	4	Other	FALSE
22:35658958:C:T	22	35658958	709.7	0.553543	Unspecified diffuse connective tissue disease	13	Dermatologic	firebrick	4	Other	FALSE
22:35658958:C:T	22	35658958	379.4	0.0252954	Anomalies of pupillary function	7	Sense Organs	darkseagreen4	4	Other	FALSE
22:35658958:C:T	22	35658958	656	0.339019	Other perinatal conditions of fetus or newborn	12	Pregnancy Complications	royalblue4	4	Other	FALSE
22:35658958:C:T	22	35658958	727.6	0.346283	Rupture of tendon, nontraumatic	14	Musculoskeletal	darkolivegreen	4	Other	FALSE
22:35658958:C:T	22	35658958	729.3	0.717474	Panniculitis	14	Musculoskeletal	darkolivegreen	4	Other	FALSE
22:35658958:C:T	22	35658958	443	0.771373	Peripheral vascular disease	8	Circulatory System	red	4	Other	FALSE
22:35658958:C:T	22	35658958	456	0.37036	Chronic venous insufficiency [CVI]	8	Circulatory System	red	4	Other	FALSE
22:35658958:C:T	22	35658958	250.4	0.802289	Abnormal glucose	3	Endocrine/Metabolic	brown	4	Other	FALSE
22:35658958:C:T	22	35658958	751	0.0633358	Genitourinary congenital anomalies	15	Congenital Anomalies	mediumspringgreen	4	Other	FALSE
22:35658958:C:T	22	35658958	53	0.321606	Herpes zoster	1	Infectious Diseases	blue	4	Other	FALSE
22:35658958:C:T	22	35658958	365.1	0.871675	Open-angle glaucoma	7	Sense Organs	darkseagreen4	4	Other	FALSE
22:35658958:C:T	22	35658958	531	0.804113	Peptic ulcer (excl. esophageal)	10	Digestive	chartreuse4	4	Other	FALSE
22:35658958:C:T	22	35658958	172.22	0.742363	Squamous cell carcinoma	2	Neoplasms	darkcyan	4	Other	FALSE
22:35658958:C:T	22	35658958	689	0.0113233	Disorder of skin and subcutaneous tissue NOS	13	Dermatologic	firebrick	4	Other	FALSE
22:35658958:C:T	22	35658958	296	0.577576	Mood disorders	5	Mental Disorders	magenta	4	Other	FALSE
22:35658958:C:T	22	35658958	352	0.411613	Disorders of other cranial nerves	6	Neurological	darkblue	4	Other	FALSE
22:35658958:C:T	22	35658958	580.14	0.714536	Chronic glomerulonephritis, NOS	11	Genitourinary	black	4	Other	FALSE
22:35658958:C:T	22	35658958	371.3	0.298602	Inflammation of eyelids	7	Sense Organs	darkseagreen4	4	Other	FALSE
22:35658958:C:T	22	35658958	274.2	0.583123	Crystal arthropathies	3	Endocrine/Metabolic	brown	4	Other	FALSE
22:35658958:C:T	22	35658958	389.1	0.228811	Sensorineural hearing loss	7	Sense Organs	darkseagreen4	4	Other	FALSE
22:35658958:C:T	22	35658958	425.8	0.0315376	Other cardiomyopathy	8	Circulatory System	red	4	Other	FALSE
22:35658958:C:T	22	35658958	741	0.0909318	Symptoms and disorders of the joints	14	Musculoskeletal	darkolivegreen	4	Other	FALSE
22:35658958:C:T	22	35658958	379.9	0.436794	Pain, swelling or discharge of eye	7	Sense Organs	darkseagreen4	4	Other	FALSE
22:35658958:C:T	22	35658958	285.22	0.589688	Anemia in neoplastic disease	4	Hematopoietic	darkorange1	4	Other	FALSE
22:35658958:C:T	22	35658958	53.1	0.66035	Herpes zoster with nervous system complications	1	Infectious Diseases	blue	4	Other	FALSE
22:35658958:C:T	22	35658958	727.4	0.405692	Ganglion and cyst of synovium, tendon, and bursa	14	Musculoskeletal	darkolivegreen	4	Other	FALSE
22:35658958:C:T	22	35658958	401	0.522804	Hypertension	8	Circulatory System	red	4	Other	FALSE
22:35658958:C:T	22	35658958	550	0.450321	Abdominal hernia	10	Digestive	chartreuse4	4	Other	FALSE
22:35658958:C:T	22	35658958	681.1	0.564818	Cellulitis and abscess of fingers/toes	13	Dermatologic	firebrick	4	Other	FALSE
22:35658958:C:T	22	35658958	427.2	0.691027	Atrial fibrillation and flutter	8	Circulatory System	red	4	Other	FALSE
22:35658958:C:T	22	35658958	480.5	0.754732	Bronchopneumonia and lung abscess	9	Respiratory	coral4	4	Other	FALSE
22:35658958:C:T	22	35658958	526.9	0.743914	Jaw disease NOS	10	Digestive	chartreuse4	4	Other	FALSE
22:35658958:C:T	22	35658958	386	0.929036	Vertiginous syndromes and other disorders of vestibular system	7	Sense Organs	darkseagreen4	4	Other	FALSE
22:35658958:C:T	22	35658958	275.6	0.779007	Hypercalcemia	3	Endocrine/Metabolic	brown	4	Other	FALSE
22:35658958:C:T	22	35658958	569	0.636321	Other disorders of intestine	10	Digestive	chartreuse4	4	Other	FALSE
22:35658958:C:T	22	35658958	747.2	0.00814511	Congenital anomalies of peripheral vascular system	15	Congenital Anomalies	mediumspringgreen	4	Other	FALSE
22:35658958:C:T	22	35658958	395.2	0.734227	Nonrheumatic aortic valve disorders	8	Circulatory System	red	4	Other	FALSE
22:35658958:C:T	22	35658958	709.5	0.772577	Dermatomyositis	13	Dermatologic	firebrick	4	Other	FALSE
22:35658958:C:T	22	35658958	750	0.154016	Digestive congenital anomalies	15	Congenital Anomalies	mediumspringgreen	4	Other	FALSE
22:35658958:C:T	22	35658958	513	0.69097	Respiratory abnormalities	9	Respiratory	coral4	4	Other	FALSE
22:35658958:C:T	22	35658958	561	0.171826	Symptoms involving digestive system	10	Digestive	chartreuse4	4	Other	FALSE
22:35658958:C:T	22	35658958	496.2	0.597952	Chronic bronchitis	9	Respiratory	coral4	4	Other	FALSE
22:35658958:C:T	22	35658958	41.12	0.58046	Methicillin resistant Staphylococcus aureus	1	Infectious Diseases	blue	4	Other	FALSE
22:35658958:C:T	22	35658958	279.11	0.767431	Deficiency of humoral immunity	3	Endocrine/Metabolic	brown	4	Other	FALSE
22:35658958:C:T	22	35658958	276.6	0.358767	Fluid overload	3	Endocrine/Metabolic	brown	4	Other	FALSE
22:35658958:C:T	22	35658958	117	0.600489	Mycoses	1	Infectious Diseases	blue	4	Other	FALSE
22:35658958:C:T	22	35658958	214.1	0.413779	Lipoma of skin and subcutaneous tissue	2	Neoplasms	darkcyan	4	Other	FALSE
22:35658958:C:T	22	35658958	707	0.660321	Chronic ulcer of skin	13	Dermatologic	firebrick	4	Other	FALSE
22:35658958:C:T	22	35658958	362.27	0.266811	Drusen (degenerative) of retina	7	Sense Organs	darkseagreen4	4	Other	FALSE
22:35658958:C:T	22	35658958	565.1	0.22837	Anal and rectal polyp	10	Digestive	chartreuse4	4	Other	FALSE
22:35658958:C:T	22	35658958	411.4	0.724291	Coronary atherosclerosis	8	Circulatory System	red	4	Other	FALSE
22:35658958:C:T	22	35658958	594.2	0.804986	Calculus of lower urinary tract	11	Genitourinary	black	4	Other	FALSE
22:35658958:C:T	22	35658958	292.11	0.608236	Aphasia	5	Mental Disorders	magenta	4	Other	FALSE
22:35658958:C:T	22	35658958	495.2	0.0179826	Asthma with exacerbation	9	Respiratory	coral4	4	Other	FALSE
22:35658958:C:T	22	35658958	153	0.420097	Colorectal cancer	2	Neoplasms	darkcyan	4	Other	FALSE
22:35658958:C:T	22	35658958	8.52	0.465491	Intestinal infection due to C. difficile	1	Infectious Diseases	blue	4	Other	FALSE
22:35658958:C:T	22	35658958	613.5	0.613239	Mastodynia	11	Genitourinary	black	4	Other	FALSE
22:35658958:C:T	22	35658958	344	0.693991	Other paralytic syndromes	6	Neurological	darkblue	4	Other	FALSE
22:35658958:C:T	22	35658958	454.1	0.404272	Varicose veins of lower extremity	8	Circulatory System	red	4	Other	FALSE
22:35658958:C:T	22	35658958	355.1	0.987693	Chronic pain syndrome	6	Neurological	darkblue	4	Other	FALSE
22:35658958:C:T	22	35658958	420.3	0.449379	Endocarditis	8	Circulatory System	red	4	Other	FALSE
22:35658958:C:T	22	35658958	389.4	0.520533	Tinnitus	7	Sense Organs	darkseagreen4	4	Other	FALSE
22:35658958:C:T	22	35658958	580.11	0.734726	Proliferative glomerulonephritis	11	Genitourinary	black	4	Other	FALSE
22:35658958:C:T	22	35658958	362.23	0.558964	Cystoid macular degeneration of retina	7	Sense Organs	darkseagreen4	4	Other	FALSE
22:35658958:C:T	22	35658958	271.9	0.778706	Other disorders of carbohydrate transport and metabolism	3	Endocrine/Metabolic	brown	4	Other	FALSE
22:35658958:C:T	22	35658958	713.5	0.752447	Arthropathy associated with neurological disorders	14	Musculoskeletal	darkolivegreen	4	Other	FALSE
22:35658958:C:T	22	35658958	771.1	0.771944	Swelling of limb	17	Symptoms	purple	4	Other	FALSE
22:35658958:C:T	22	35658958	994.1	0.613325	Systemic inflammatory response syndrome (SIRS)	18	Injuries & Poisonings	gray50	4	Other	FALSE
22:35658958:C:T	22	35658958	79.1	0.554244	Varicella infection	1	Infectious Diseases	blue	4	Other	FALSE
22:35658958:C:T	22	35658958	316	0.197841	Substance addiction and disorders	5	Mental Disorders	magenta	4	Other	FALSE
22:35658958:C:T	22	35658958	279.7	0.656495	Other immunological findings	3	Endocrine/Metabolic	brown	4	Other	FALSE
22:35658958:C:T	22	35658958	272.11	0.935314	Hypercholesterolemia	3	Endocrine/Metabolic	brown	4	Other	FALSE
22:35658958:C:T	22	35658958	509.2	0.158665	Respiratory insufficiency	9	Respiratory	coral4	4	Other	FALSE
22:35658958:C:T	22	35658958	327	0.375846	Sleep disorders	6	Neurological	darkblue	4	Other	FALSE
22:35658958:C:T	22	35658958	38.3	0.791301	Bacteremia	1	Infectious Diseases	blue	4	Other	FALSE
22:35658958:C:T	22	35658958	473	0.675819	Diseases of the larynx and vocal cords	9	Respiratory	coral4	4	Other	FALSE
22:35658958:C:T	22	35658958	571	0.455663	Chronic liver disease and cirrhosis	10	Digestive	chartreuse4	4	Other	FALSE
22:35658958:C:T	22	35658958	740.11	0.225728	Osteoarthrosis, localized, primary	14	Musculoskeletal	darkolivegreen	4	Other	FALSE
22:35658958:C:T	22	35658958	529	0.63604	Diseases and other conditions of the tongue	10	Digestive	chartreuse4	4	Other	FALSE
22:35658958:C:T	22	35658958	131	0.272748	Protozoan infection	1	Infectious Diseases	blue	4	Other	FALSE
22:35658958:C:T	22	35658958	474	0.438625	Acute and chronic tonsillitis	9	Respiratory	coral4	4	Other	FALSE
22:35658958:C:T	22	35658958	227.1	0.584138	Benign neoplasm of adrenal gland	2	Neoplasms	darkcyan	4	Other	FALSE
22:35658958:C:T	22	35658958	70.2	0.484195	Viral hepatitis B	1	Infectious Diseases	blue	4	Other	FALSE
22:35658958:C:T	22	35658958	506	0.85102	Empyema and pneumothorax	9	Respiratory	coral4	4	Other	FALSE
22:35658958:C:T	22	35658958	531.2	0.71371	Gastric ulcer	10	Digestive	chartreuse4	4	Other	FALSE
22:35658958:C:T	22	35658958	727.1	0.814088	Synovitis and tenosynovitis	14	Musculoskeletal	darkolivegreen	4	Other	FALSE
22:35658958:C:T	22	35658958	353	0.631735	Nerve root and plexus disorders	6	Neurological	darkblue	4	Other	FALSE
22:35658958:C:T	22	35658958	246.7	0.542437	Abnormal results of function study of thyroid	3	Endocrine/Metabolic	brown	4	Other	FALSE
22:35658958:C:T	22	35658958	536.7	0.744309	Complications of gastrostomy, colostomy and enterostomy	10	Digestive	chartreuse4	4	Other	FALSE
22:35658958:C:T	22	35658958	433.3	0.0232087	Cerebral ischemia	8	Circulatory System	red	4	Other	FALSE
22:35658958:C:T	22	35658958	381	0.442127	Otitis media and Eustachian tube disorders	7	Sense Organs	darkseagreen4	4	Other	FALSE
22:35658958:C:T	22	35658958	579	0.134165	Other symptoms involving abdomen and pelvis	10	Digestive	chartreuse4	4	Other	FALSE
22:35658958:C:T	22	35658958	714	0.219569	Rheumatoid arthritis and other inflammatory polyarthropathies	14	Musculoskeletal	darkolivegreen	4	Other	FALSE
22:35658958:C:T	22	35658958	70	0.691153	Viral hepatitis	1	Infectious Diseases	blue	4	Other	FALSE
22:35658958:C:T	22	35658958	260	0.316111	Protein-calorie malnutrition	3	Endocrine/Metabolic	brown	4	Other	FALSE
22:35658958:C:T	22	35658958	250.7	0.19039	Diabetic retinopathy	3	Endocrine/Metabolic	brown	4	Other	FALSE
22:35658958:C:T	22	35658958	477	0.817793	Epistaxis or throat hemorrhage	9	Respiratory	coral4	4	Other	FALSE
22:35658958:C:T	22	35658958	158	0.523432	Neoplasm of unspecified nature of digestive system	2	Neoplasms	darkcyan	4	Other	FALSE
22:35658958:C:T	22	35658958	327.1	0.469562	Hypersomnia	6	Neurological	darkblue	4	Other	FALSE
22:35658958:C:T	22	35658958	556.1	0.337109	Ulceration of intestine	10	Digestive	chartreuse4	4	Other	FALSE
22:35658958:C:T	22	35658958	519.8	0.534392	Other diseases of respiratory system, NEC	9	Respiratory	coral4	4	Other	FALSE
22:35658958:C:T	22	35658958	170	0.613742	Cancer of bone and connective tissue	2	Neoplasms	darkcyan	4	Other	FALSE
22:35658958:C:T	22	35658958	327.4	0.0592231	Insomnia	6	Neurological	darkblue	4	Other	FALSE
22:35658958:C:T	22	35658958	695.41	0.431591	Cutaneous lupus erythematosus	13	Dermatologic	firebrick	4	Other	FALSE
22:35658958:C:T	22	35658958	427.8	0.40999	Sinoatrial node dysfunction (Bradycardia)	8	Circulatory System	red	4	Other	FALSE
22:35658958:C:T	22	35658958	425	0.578139	Cardiomyopathy	8	Circulatory System	red	4	Other	FALSE
22:35658958:C:T	22	35658958	496.21	0.974473	Obstructive chronic bronchitis	9	Respiratory	coral4	4	Other	FALSE
22:35658958:C:T	22	35658958	752	0.682772	Nervous system congenital anomalies	15	Congenital Anomalies	mediumspringgreen	4	Other	FALSE
22:35658958:C:T	22	35658958	963	0.506874	Poisoning by primarily systemic agents	18	Injuries & Poisonings	gray50	4	Other	FALSE
22:35658958:C:T	22	35658958	374.6	0.0308999	Dermatochalasis	7	Sense Organs	darkseagreen4	4	Other	FALSE
22:35658958:C:T	22	35658958	722.9	0.413738	Other and unspecified disc disorder	14	Musculoskeletal	darkolivegreen	4	Other	FALSE
22:35658958:C:T	22	35658958	362.21	0.0162141	Macular degeneration, dry	7	Sense Organs	darkseagreen4	4	Other	FALSE
22:35658958:C:T	22	35658958	225	0.594306	Benign neoplasm of brain and other parts of nervous system	2	Neoplasms	darkcyan	4	Other	FALSE
22:35658958:C:T	22	35658958	751.2	0.0404233	Congenital anomalies of urinary system	15	Congenital Anomalies	mediumspringgreen	4	Other	FALSE
22:35658958:C:T	22	35658958	754	0.764779	Congenital musculoskeletal deformities of spine	15	Congenital Anomalies	mediumspringgreen	4	Other	FALSE
22:35658958:C:T	22	35658958	747.11	0.311521	Cardiac shunt/ heart septal defect	15	Congenital Anomalies	mediumspringgreen	4	Other	FALSE
22:35658958:C:T	22	35658958	613.8	0.183454	Other specified disorders of breast	11	Genitourinary	black	4	Other	FALSE
22:35658958:C:T	22	35658958	604	0.621944	Disorders of penis	11	Genitourinary	black	4	Other	FALSE
22:35658958:C:T	22	35658958	337.1	0.770435	Peripheral autonomic neuropathy	6	Neurological	darkblue	4	Other	FALSE
22:35658958:C:T	22	35658958	350.1	0.473237	Abnormal involuntary movements	6	Neurological	darkblue	4	Other	FALSE
22:35658958:C:T	22	35658958	415	0.406825	Pulmonary heart disease	8	Circulatory System	red	4	Other	FALSE
22:35658958:C:T	22	35658958	70.3	0.579711	Viral hepatitis C	1	Infectious Diseases	blue	4	Other	FALSE
22:35658958:C:T	22	35658958	362.7	0.727973	Hereditary retinal dystrophies	7	Sense Organs	darkseagreen4	4	Other	FALSE
22:35658958:C:T	22	35658958	110.1	0.889511	Dermatophytosis	1	Infectious Diseases	blue	4	Other	FALSE
22:35658958:C:T	22	35658958	418.1	0.325728	Precordial pain	8	Circulatory System	red	4	Other	FALSE
22:35658958:C:T	22	35658958	530.12	0.735285	Ulcer of esophagus	10	Digestive	chartreuse4	4	Other	FALSE
22:35658958:C:T	22	35658958	288.3	0.72567	Eosinophilia	4	Hematopoietic	darkorange1	4	Other	FALSE
22:35658958:C:T	22	35658958	573.5	0.597608	Jaundice (not of newborn)	10	Digestive	chartreuse4	4	Other	FALSE
22:35658958:C:T	22	35658958	738.4	0.99353	Acquired spondylolisthesis	14	Musculoskeletal	darkolivegreen	4	Other	FALSE
22:35658958:C:T	22	35658958	280.1	0.771864	Iron deficiency anemias, unspecified or not due to blood loss	4	Hematopoietic	darkorange1	4	Other	FALSE
22:35658958:C:T	22	35658958	853	0.775559	Complication of colostomy or enterostomy	18	Injuries & Poisonings	gray50	4	Other	FALSE
22:35658958:C:T	22	35658958	788	0.428946	Syncope and collapse	17	Symptoms	purple	4	Other	FALSE
22:35658958:C:T	22	35658958	871.2	0.0114161	Open wound of finger(s)	18	Injuries & Poisonings	gray50	4	Other	FALSE
22:35658958:C:T	22	35658958	598	0.206191	Abnormal findings on examination of urine	11	Genitourinary	black	4	Other	FALSE
22:35658958:C:T	22	35658958	613	0.953902	Other nonmalignant breast conditions	11	Genitourinary	black	4	Other	FALSE
22:35658958:C:T	22	35658958	789	0.692541	Nausea and vomiting	17	Symptoms	purple	4	Other	FALSE
22:35658958:C:T	22	35658958	521	0.703075	Diseases of hard tissues of teeth	10	Digestive	chartreuse4	4	Other	FALSE
22:35658958:C:T	22	35658958	696	0.454148	Psoriasis and related disorders	13	Dermatologic	firebrick	4	Other	FALSE
22:35658958:C:T	22	35658958	211	0.995297	Benign neoplasm of other parts of digestive system	2	Neoplasms	darkcyan	4	Other	FALSE
22:35658958:C:T	22	35658958	287.32	0.791361	Secondary thrombocytopenia	4	Hematopoietic	darkorange1	4	Other	FALSE
22:35658958:C:T	22	35658958	112	0.128181	Candidiasis	1	Infectious Diseases	blue	4	Other	FALSE
22:35658958:C:T	22	35658958	771.2	0.439032	Cramp of limb	17	Symptoms	purple	4	Other	FALSE
22:35658958:C:T	22	35658958	539	0.733706	Bariatric surgery	10	Digestive	chartreuse4	4	Other	FALSE
22:35658958:C:T	22	35658958	594.8	0.783745	Renal colic	11	Genitourinary	black	4	Other	FALSE
22:35658958:C:T	22	35658958	577	0.721236	Diseases of pancreas	10	Digestive	chartreuse4	4	Other	FALSE
22:35658958:C:T	22	35658958	339	0.586837	Other headache syndromes	6	Neurological	darkblue	4	Other	FALSE
22:35658958:C:T	22	35658958	769	0.0369201	Nonallopathic lesions NEC	17	Symptoms	purple	4	Other	FALSE
22:35658958:C:T	22	35658958	727.2	0.686205	Bursitis disorders	14	Musculoskeletal	darkolivegreen	4	Other	FALSE
22:35658958:C:T	22	35658958	281	0.771241	Other deficiency anemia	4	Hematopoietic	darkorange1	4	Other	FALSE
22:35658958:C:T	22	35658958	429.2	0.0331971	Abnormal function study of cardiovascular system	8	Circulatory System	red	4	Other	FALSE
22:35658958:C:T	22	35658958	741.2	0.0216646	Stiffness of joint	14	Musculoskeletal	darkolivegreen	4	Other	FALSE
22:35658958:C:T	22	35658958	380	0.222758	Disorders of external ear	7	Sense Organs	darkseagreen4	4	Other	FALSE
22:35658958:C:T	22	35658958	286.8	0.514057	Hypercoagulable state	4	Hematopoietic	darkorange1	4	Other	FALSE
22:35658958:C:T	22	35658958	316.1	0.660617	Polyneuropathy due to drugs	5	Mental Disorders	magenta	4	Other	FALSE
22:35658958:C:T	22	35658958	401.21	0.872506	Hypertensive heart disease	8	Circulatory System	red	4	Other	FALSE
22:35658958:C:T	22	35658958	963.1	0.508388	Antineoplastic and immunosuppressive drugs causing adverse effects	18	Injuries & Poisonings	gray50	4	Other	FALSE
22:35658958:C:T	22	35658958	442.1	0.0311951	Aortic aneurysm	8	Circulatory System	red	4	Other	FALSE
22:35658958:C:T	22	35658958	41	0.767229	Bacterial infection NOS	1	Infectious Diseases	blue	4	Other	FALSE
22:35658958:C:T	22	35658958	687.1	0.371814	Rash and other nonspecific skin eruption	13	Dermatologic	firebrick	4	Other	FALSE
22:35658958:C:T	22	35658958	739	0.587889	Contracture of joint	14	Musculoskeletal	darkolivegreen	4	Other	FALSE
22:35658958:C:T	22	35658958	585.32	0.161475	End stage renal disease	11	Genitourinary	black	4	Other	FALSE
22:35658958:C:T	22	35658958	416	0.383674	Cardiomegaly	8	Circulatory System	red	4	Other	FALSE
22:35658958:C:T	22	35658958	704	0.747896	Diseases of hair and hair follicles	13	Dermatologic	firebrick	4	Other	FALSE
22:35658958:C:T	22	35658958	496.3	0.517379	Bronchiectasis	9	Respiratory	coral4	4	Other	FALSE
22:35658958:C:T	22	35658958	440.21	0.534561	Atherosclerosis of native arteries of the extremities with ulceration or gangrene	8	Circulatory System	red	4	Other	FALSE
22:35658958:C:T	22	35658958	537	0.325252	Other disorders of stomach and duodenum	10	Digestive	chartreuse4	4	Other	FALSE
22:35658958:C:T	22	35658958	509.3	0.757497	Pulmonary insufficiency or respiratory failure following trauma and surgery	9	Respiratory	coral4	4	Other	FALSE
22:35658958:C:T	22	35658958	474.1	0.729372	Acute tonsillitis	9	Respiratory	coral4	4	Other	FALSE
22:35658958:C:T	22	35658958	706.2	0.108303	Sebaceous cyst	13	Dermatologic	firebrick	4	Other	FALSE
22:35658958:C:T	22	35658958	364.1	0.727963	Corneal opacity	7	Sense Organs	darkseagreen4	4	Other	FALSE
22:35658958:C:T	22	35658958	287.1	0.728731	Spontaneous ecchymoses	4	Hematopoietic	darkorange1	4	Other	FALSE
22:35658958:C:T	22	35658958	527	0.336686	Diseases of the salivary glands	10	Digestive	chartreuse4	4	Other	FALSE
22:35658958:C:T	22	35658958	394.2	0.426115	Mitral valve disease	8	Circulatory System	red	4	Other	FALSE
22:35658958:C:T	22	35658958	271.3	0.24388	Intestinal disaccharidase deficiencies and disaccharide malabsorption	3	Endocrine/Metabolic	brown	4	Other	FALSE
22:35658958:C:T	22	35658958	612.1	0.677903	Galactorrhea	11	Genitourinary	black	4	Other	FALSE
22:35658958:C:T	22	35658958	165	0.757638	Cancer within the respiratory system	2	Neoplasms	darkcyan	4	Other	FALSE
22:35658958:C:T	22	35658958	743.1	0.651182	Osteoporosis	14	Musculoskeletal	darkolivegreen	4	Other	FALSE
22:35658958:C:T	22	35658958	428.2	0.0988803	Heart failure NOS	8	Circulatory System	red	4	Other	FALSE
22:35658958:C:T	22	35658958	433.5	0.446254	Cerebral aneurysm	8	Circulatory System	red	4	Other	FALSE
22:35658958:C:T	22	35658958	500	0.691647	Lung disease due to external agents	9	Respiratory	coral4	4	Other	FALSE
22:35658958:C:T	22	35658958	717	0.731632	Polymyalgia Rheumatica	14	Musculoskeletal	darkolivegreen	4	Other	FALSE
22:35658958:C:T	22	35658958	112.3	0.346442	Candidiasis of skin and nails	1	Infectious Diseases	blue	4	Other	FALSE
22:35658958:C:T	22	35658958	189.1	0.789491	Cancer of kidney and renal pelvis	2	Neoplasms	darkcyan	4	Other	FALSE
22:35658958:C:T	22	35658958	930	0.00569934	Allergic reaction to food	18	Injuries & Poisonings	gray50	4	Other	FALSE
22:35658958:C:T	22	35658958	368.2	0.500861	Diplopia and disorders of binocular vision	7	Sense Organs	darkseagreen4	4	Other	FALSE
22:35658958:C:T	22	35658958	259	0.257352	Other endocrine disorders	3	Endocrine/Metabolic	brown	4	Other	FALSE
22:35658958:C:T	22	35658958	426.2	0.246093	Atrioventricular [AV] block	8	Circulatory System	red	4	Other	FALSE
22:35658958:C:T	22	35658958	459.9	0.473567	Circulatory disease NEC	8	Circulatory System	red	4	Other	FALSE
22:35658958:C:T	22	35658958	728	0.560763	Disorders of muscle, ligament, and fascia	14	Musculoskeletal	darkolivegreen	4	Other	FALSE
22:35658958:C:T	22	35658958	41.2	0.385875	Streptococcus infection	1	Infectious Diseases	blue	4	Other	FALSE
22:35658958:C:T	22	35658958	185	0.588767	Cancer of prostate	2	Neoplasms	darkcyan	4	Other	FALSE
22:35658958:C:T	22	35658958	580.2	0.186323	Nephrotic syndrome without mention of glomerulonephritis	11	Genitourinary	black	4	Other	FALSE
22:35658958:C:T	22	35658958	427.5	0.185677	Arrhythmia (cardiac) NOS	8	Circulatory System	red	4	Other	FALSE
22:35658958:C:T	22	35658958	378.1	0.0695413	Strabismus (not specified as paralytic)	7	Sense Organs	darkseagreen4	4	Other	FALSE
22:35658958:C:T	22	35658958	512	0.430855	Other symptoms of respiratory system	9	Respiratory	coral4	4	Other	FALSE
22:35658958:C:T	22	35658958	368.1	0.668163	Amblyopia	7	Sense Organs	darkseagreen4	4	Other	FALSE
22:35658958:C:T	22	35658958	358	0.750303	Myoneural disorders	6	Neurological	darkblue	4	Other	FALSE
22:35658958:C:T	22	35658958	327.7	0.16295	Sleep related movement disorders	6	Neurological	darkblue	4	Other	FALSE
22:35658958:C:T	22	35658958	260.3	0.577327	Adult failure to thrive	3	Endocrine/Metabolic	brown	4	Other	FALSE
22:35658958:C:T	22	35658958	291.8	0.499783	Alteration of consciousness	5	Mental Disorders	magenta	4	Other	FALSE
22:35658958:C:T	22	35658958	371.2	0.554421	Conjunctivitis, noninfectious	7	Sense Organs	darkseagreen4	4	Other	FALSE
22:35658958:C:T	22	35658958	702	0.116954	Degenerative skin conditions and other dermatoses	13	Dermatologic	firebrick	4	Other	FALSE
22:35658958:C:T	22	35658958	720	0.0692051	Spinal stenosis	14	Musculoskeletal	darkolivegreen	4	Other	FALSE
22:35658958:C:T	22	35658958	278.1	0.250358	Obesity	3	Endocrine/Metabolic	brown	4	Other	FALSE
22:35658958:C:T	22	35658958	212	0.682769	Benign neoplasm of respiratory and intrathoracic organs	2	Neoplasms	darkcyan	4	Other	FALSE
22:35658958:C:T	22	35658958	495.1	0.0594357	Chronic obstructive asthma	9	Respiratory	coral4	4	Other	FALSE
22:35658958:C:T	22	35658958	368	0.83911	Visual disturbances	7	Sense Organs	darkseagreen4	4	Other	FALSE
22:35658958:C:T	22	35658958	362	0.662041	Other retinal disorders	7	Sense Organs	darkseagreen4	4	Other	FALSE
22:35658958:C:T	22	35658958	458	0.764551	Hypotension	8	Circulatory System	red	4	Other	FALSE
22:35658958:C:T	22	35658958	559	0.72466	Ileostomy status	10	Digestive	chartreuse4	4	Other	FALSE
22:35658958:C:T	22	35658958	509.1	0.509669	Respiratory failure	9	Respiratory	coral4	4	Other	FALSE
22:35658958:C:T	22	35658958	286.9	0.358839	Abnormal coagulation profile	4	Hematopoietic	darkorange1	4	Other	FALSE
22:35658958:C:T	22	35658958	596.5	0.325018	Functional disorders of bladder	11	Genitourinary	black	4	Other	FALSE
22:35658958:C:T	22	35658958	705	0.616676	Disorders of sweat glands	13	Dermatologic	firebrick	4	Other	FALSE
22:35658958:C:T	22	35658958	217	0.0173184	Vascular hamartomas and non-neoplastic nevi	2	Neoplasms	darkcyan	4	Other	FALSE
22:35658958:C:T	22	35658958	695.4	0.370941	Lupus (localized and systemic)	13	Dermatologic	firebrick	4	Other	FALSE
22:35658958:C:T	22	35658958	516.1	0.602554	Hemoptysis	9	Respiratory	coral4	4	Other	FALSE
22:35658958:C:T	22	35658958	592.11	0.393796	Acute cystitis	11	Genitourinary	black	4	Other	FALSE
22:35658958:C:T	22	35658958	782.6	0.0386894	Pallor and flushing	17	Symptoms	purple	4	Other	FALSE
22:35658958:C:T	22	35658958	726	0.00413168	Peripheral enthesopathies and allied syndromes	14	Musculoskeletal	darkolivegreen	4	Other	FALSE
22:35658958:C:T	22	35658958	317	0.503999	Alcohol-related disorders	5	Mental Disorders	magenta	4	Other	FALSE
22:35658958:C:T	22	35658958	575.8	0.0576515	Other disorders of biliary tract	10	Digestive	chartreuse4	4	Other	FALSE
22:35658958:C:T	22	35658958	276.11	0.518648	Hyperosmolality and/or hypernatremia	3	Endocrine/Metabolic	brown	4	Other	FALSE
22:35658958:C:T	22	35658958	702.2	0.0849461	Seborrheic keratosis	13	Dermatologic	firebrick	4	Other	FALSE
22:35658958:C:T	22	35658958	564	0.074566	Functional digestive disorders	10	Digestive	chartreuse4	4	Other	FALSE
22:35658958:C:T	22	35658958	78	0.148063	Viral warts & HPV	1	Infectious Diseases	blue	4	Other	FALSE
22:35658958:C:T	22	35658958	374	0.102625	Other disorders of eyelids	7	Sense Organs	darkseagreen4	4	Other	FALSE
22:35658958:C:T	22	35658958	575.1	0.736609	Cholangitis	10	Digestive	chartreuse4	4	Other	FALSE
22:35658958:C:T	22	35658958	340.1	0.41553	Migrain with aura	6	Neurological	darkblue	4	Other	FALSE
22:35658958:C:T	22	35658958	227.3	0.562528	Benign neoplasm of pituitary gland and craniopharyngeal duct (pouch)	2	Neoplasms	darkcyan	4	Other	FALSE
22:35658958:C:T	22	35658958	327.6	0.519367	Circadian rhythm sleep disorder	6	Neurological	darkblue	4	Other	FALSE
22:35658958:C:T	22	35658958	580.1	0.413855	Glomerulonephritis	11	Genitourinary	black	4	Other	FALSE
22:35658958:C:T	22	35658958	287.3	0.161437	Thrombocytopenia	4	Hematopoietic	darkorange1	4	Other	FALSE
22:35658958:C:T	22	35658958	619	0.138155	Noninflammatory female genital disorders	11	Genitourinary	black	4	Other	FALSE
22:35658958:C:T	22	35658958	747.12	0.675453	Valvular heart disease/ heart chambers	15	Congenital Anomalies	mediumspringgreen	4	Other	FALSE
22:35658958:C:T	22	35658958	427.12	0.165278	Paroxysmal ventricular tachycardia	8	Circulatory System	red	4	Other	FALSE
22:35658958:C:T	22	35658958	519.1	0.773354	Tracheostomy complications	9	Respiratory	coral4	4	Other	FALSE
22:35658958:C:T	22	35658958	290.11	0.818207	Alzheimer's disease	5	Mental Disorders	magenta	4	Other	FALSE
22:35658958:C:T	22	35658958	250.25	0.844721	Diabetes type 2 with peripheral circulatory disorders	3	Endocrine/Metabolic	brown	4	Other	FALSE
22:35658958:C:T	22	35658958	749	0.753786	Congenital anomalies of face and neck	15	Congenital Anomalies	mediumspringgreen	4	Other	FALSE
22:35658958:C:T	22	35658958	279	0.668944	Disorders involving the immune mechanism	3	Endocrine/Metabolic	brown	4	Other	FALSE
22:35658958:C:T	22	35658958	525.1	0.785546	Loss of teeth or edentulism	10	Digestive	chartreuse4	4	Other	FALSE
22:35658958:C:T	22	35658958	513.8	0.509936	Disorders of diaphragm	9	Respiratory	coral4	4	Other	FALSE
22:35658958:C:T	22	35658958	327.71	0.549766	Restless legs syndrome	6	Neurological	darkblue	4	Other	FALSE
22:35658958:C:T	22	35658958	452	0.218398	Other venous embolism and thrombosis	8	Circulatory System	red	4	Other	FALSE
22:35658958:C:T	22	35658958	429.1	0.490965	Heart transplant/surgery	8	Circulatory System	red	4	Other	FALSE
22:35658958:C:T	22	35658958	338.2	0.194805	Chronic pain	6	Neurological	darkblue	4	Other	FALSE
22:35658958:C:T	22	35658958	649	0.798118	Other conditions or status of the mother complicating pregnancy, childbirth, or the puerperium	12	Pregnancy Complications	royalblue4	4	Other	FALSE
22:35658958:C:T	22	35658958	454.11	0.46587	Varicose veins of lower extremity, symptomtic	8	Circulatory System	red	4	Other	FALSE
22:35658958:C:T	22	35658958	250.41	0.244561	Impaired fasting glucose	3	Endocrine/Metabolic	brown	4	Other	FALSE
22:35658958:C:T	22	35658958	430.2	0.546647	Intracerebral hemorrhage	8	Circulatory System	red	4	Other	FALSE
22:35658958:C:T	22	35658958	585.4	0.579093	Chronic kidney disease, Stage I or II	11	Genitourinary	black	4	Other	FALSE
22:35658958:C:T	22	35658958	509.8	0.297052	Dependence on respirator [Ventilator] or supplemental oxygen	9	Respiratory	coral4	4	Other	FALSE
22:35658958:C:T	22	35658958	450	0.756809	Noninfectious disorders of lymphatic channels	8	Circulatory System	red	4	Other	FALSE
22:35658958:C:T	22	35658958	430	0.80319	Intracranial hemorrhage	8	Circulatory System	red	4	Other	FALSE
22:35658958:C:T	22	35658958	575.7	0.427129	Other disorders of gallbladder	10	Digestive	chartreuse4	4	Other	FALSE
22:35658958:C:T	22	35658958	279.8	0.786198	Other specified disorders involving the immune mechanism	3	Endocrine/Metabolic	brown	4	Other	FALSE
22:35658958:C:T	22	35658958	475.9	0.325339	Postnasal drip	9	Respiratory	coral4	4	Other	FALSE
22:35658958:C:T	22	35658958	722.7	0.592233	Intervertebral disc disorder with myelopathy	14	Musculoskeletal	darkolivegreen	4	Other	FALSE
22:35658958:C:T	22	35658958	637	0.656016	Short gestation; low birth weight; and fetal growth retardation	12	Pregnancy Complications	royalblue4	4	Other	FALSE
22:35658958:C:T	22	35658958	379.1	0.650862	Scleritis and episcleritis	7	Sense Organs	darkseagreen4	4	Other	FALSE
22:35658958:C:T	22	35658958	455	0.612191	Hemorrhoids	8	Circulatory System	red	4	Other	FALSE
22:35658958:C:T	22	35658958	193	0.481473	Thyroid cancer	2	Neoplasms	darkcyan	4	Other	FALSE
22:35658958:C:T	22	35658958	427.6	0.998131	Premature beats	8	Circulatory System	red	4	Other	FALSE
22:35658958:C:T	22	35658958	721.2	0.03484	Spondylosis with myelopathy	14	Musculoskeletal	darkolivegreen	4	Other	FALSE
22:35658958:C:T	22	35658958	442.2	0.024917	Aneurysm of iliac artery	8	Circulatory System	red	4	Other	FALSE
22:35658958:C:T	22	35658958	375.2	0.0589382	Epiphora	7	Sense Organs	darkseagreen4	4	Other	FALSE
22:35658958:C:T	22	35658958	480.1	0.749399	Bacterial pneumonia	9	Respiratory	coral4	4	Other	FALSE
22:35658958:C:T	22	35658958	756	0.432248	Other congenital musculoskeletal anomalies	15	Congenital Anomalies	mediumspringgreen	4	Other	FALSE
22:35658958:C:T	22	35658958	244.2	0.303238	Acquired hypothyroidism	3	Endocrine/Metabolic	brown	4	Other	FALSE
22:35658958:C:T	22	35658958	503	0.910474	Pulmonary congestion and hypostasis	9	Respiratory	coral4	4	Other	FALSE
22:35658958:C:T	22	35658958	573.3	0.65309	Hepatomegaly	10	Digestive	chartreuse4	4	Other	FALSE
22:35658958:C:T	22	35658958	337	0.714427	Disorders of the autonomic nervous system	6	Neurological	darkblue	4	Other	FALSE
22:35658958:C:T	22	35658958	649.1	0.305052	Diabetes or abnormal glucose tolerance complicating pregnancy	12	Pregnancy Complications	royalblue4	4	Other	FALSE
22:35658958:C:T	22	35658958	560.3	0.737339	Peritoneal or intestinal adhesions	10	Digestive	chartreuse4	4	Other	FALSE
22:35658958:C:T	22	35658958	560.4	0.358412	Other intestinal obstruction	10	Digestive	chartreuse4	4	Other	FALSE
22:35658958:C:T	22	35658958	760	0.276409	Back pain	17	Symptoms	purple	4	Other	FALSE
22:35658958:C:T	22	35658958	585.34	0.452814	Chronic Kidney Disease, Stage IV	11	Genitourinary	black	4	Other	FALSE
22:35658958:C:T	22	35658958	550.1	0.378516	Inguinal hernia	10	Digestive	chartreuse4	4	Other	FALSE
22:35658958:C:T	22	35658958	367	0.430015	Disorders of refraction and accommodation; blindness and low vision	7	Sense Organs	darkseagreen4	4	Other	FALSE
22:35658958:C:T	22	35658958	386.2	0.674876	Peripheral or central vertigo	7	Sense Organs	darkseagreen4	4	Other	FALSE
22:35658958:C:T	22	35658958	735	0.303919	Acquired foot deformities	14	Musculoskeletal	darkolivegreen	4	Other	FALSE
22:35658958:C:T	22	35658958	317.11	0.626725	Alcoholic liver damage	5	Mental Disorders	magenta	4	Other	FALSE
22:35658958:C:T	22	35658958	252	0.632263	Disorders of parathyroid gland	3	Endocrine/Metabolic	brown	4	Other	FALSE
22:35658958:C:T	22	35658958	577.3	0.276098	Cyst and pseudocyst of pancreas	10	Digestive	chartreuse4	4	Other	FALSE
22:35658958:C:T	22	35658958	110.12	0.816588	Althete's foot	1	Infectious Diseases	blue	4	Other	FALSE
22:35658958:C:T	22	35658958	270	0.298386	Disorders of protein plasma/amino-acid transport and metabolism	3	Endocrine/Metabolic	brown	4	Other	FALSE
22:35658958:C:T	22	35658958	711.1	0.680511	Pyogenic arthritis	14	Musculoskeletal	darkolivegreen	4	Other	FALSE
22:35658958:C:T	22	35658958	790.1	0.5206	Elevated sedimentation rate	17	Symptoms	purple	4	Other	FALSE
22:35658958:C:T	22	35658958	580.31	0.567195	Nephritis and nephropathy in diseases classified elsewhere	11	Genitourinary	black	4	Other	FALSE
22:35658958:C:T	22	35658958	476	0.530832	Allergic rhinitis	9	Respiratory	coral4	4	Other	FALSE
22:35658958:C:T	22	35658958	281.1	0.554724	Megaloblastic anemia	4	Hematopoietic	darkorange1	4	Other	FALSE
22:35658958:C:T	22	35658958	790.6	0.478178	Other abnormal blood chemistry	17	Symptoms	purple	4	Other	FALSE
22:35658958:C:T	22	35658958	245.2	0.114943	Chronic thyroiditis	3	Endocrine/Metabolic	brown	4	Other	FALSE
22:35658958:C:T	22	35658958	433.21	0.6128	Cerebral artery occlusion, with cerebral infarction	8	Circulatory System	red	4	Other	FALSE
22:35658958:C:T	22	35658958	578	0.602213	Gastrointestinal hemorrhage	10	Digestive	chartreuse4	4	Other	FALSE
22:35658958:C:T	22	35658958	591	0.747937	Urinary tract infection	11	Genitourinary	black	4	Other	FALSE
22:35658958:C:T	22	35658958	253.1	0.637034	Pituitary hyperfunction	3	Endocrine/Metabolic	brown	4	Other	FALSE
22:35658958:C:T	22	35658958	574.2	0.568025	Calculus of bile duct	10	Digestive	chartreuse4	4	Other	FALSE
22:35658958:C:T	22	35658958	213	0.709913	Benign neoplasm of bone and articular cartilage	2	Neoplasms	darkcyan	4	Other	FALSE
22:35658958:C:T	22	35658958	401.3	0.299849	Other hypertensive complications	8	Circulatory System	red	4	Other	FALSE
22:35658958:C:T	22	35658958	798	0.34154	Malaise and fatigue	17	Symptoms	purple	4	Other	FALSE
22:35658958:C:T	22	35658958	261	0.0294538	Vitamin deficiency	3	Endocrine/Metabolic	brown	4	Other	FALSE
22:35658958:C:T	22	35658958	381.9	0.807937	Otorrhea	7	Sense Organs	darkseagreen4	4	Other	FALSE
22:35658958:C:T	22	35658958	226	0.751921	Benign neoplasm of thyroid glands	2	Neoplasms	darkcyan	4	Other	FALSE
22:35658958:C:T	22	35658958	733.8	0.696203	Malunion and nonunion of fracture	14	Musculoskeletal	darkolivegreen	4	Other	FALSE
22:35658958:C:T	22	35658958	341	0.767161	Other demyelinating diseases of central nervous system	6	Neurological	darkblue	4	Other	FALSE
22:35658958:C:T	22	35658958	250.13	0.6114	Type 1 diabetes with ophthalmic manifestations	3	Endocrine/Metabolic	brown	4	Other	FALSE
22:35658958:C:T	22	35658958	352.1	0.617854	Trigeminal nerve disorders [CN5]	6	Neurological	darkblue	4	Other	FALSE
22:35658958:C:T	22	35658958	415.11	0.455698	Pulmonary embolism and infarction, acute	8	Circulatory System	red	4	Other	FALSE
22:35658958:C:T	22	35658958	994	0.148175	Sepsis and SIRS	18	Injuries & Poisonings	gray50	4	Other	FALSE
22:35658958:C:T	22	35658958	427.1	0.232241	Paroxysmal tachycardia, unspecified	8	Circulatory System	red	4	Other	FALSE
22:35658958:C:T	22	35658958	513.4	0.0377671	Hyperventilation	9	Respiratory	coral4	4	Other	FALSE
22:35658958:C:T	22	35658958	249	0.119437	Secondary diabetes mellitus	3	Endocrine/Metabolic	brown	4	Other	FALSE
22:35658958:C:T	22	35658958	743.21	0.725271	Pathologic fracture of vertebrae	14	Musculoskeletal	darkolivegreen	4	Other	FALSE
22:35658958:C:T	22	35658958	90.3	0.763374	Venereal diseases due to Chlamydia trachomatis	1	Infectious Diseases	blue	4	Other	FALSE
22:35658958:C:T	22	35658958	537.1	0.692368	Lesions of stomach and duodenum	10	Digestive	chartreuse4	4	Other	FALSE
22:35658958:C:T	22	35658958	800.2	0.694767	Fracture of unspecified part of femur	18	Injuries & Poisonings	gray50	4	Other	FALSE
22:35658958:C:T	22	35658958	348.2	0.45293	Cerebral edema and compression of brain	6	Neurological	darkblue	4	Other	FALSE
22:35658958:C:T	22	35658958	355	0.827807	Complex regional/central pain syndrome	6	Neurological	darkblue	4	Other	FALSE
22:35658958:C:T	22	35658958	790.8	0.024397	Elevated C-reactive protein (CRP)	17	Symptoms	purple	4	Other	FALSE
22:35658958:C:T	22	35658958	949	0.02269	Allergies, other	18	Injuries & Poisonings	gray50	4	Other	FALSE
22:35658958:C:T	22	35658958	274.1	0.672723	Gout	3	Endocrine/Metabolic	brown	4	Other	FALSE
22:35658958:C:T	22	35658958	288	0.40219	Diseases of white blood cells	4	Hematopoietic	darkorange1	4	Other	FALSE
22:35658958:C:T	22	35658958	296.2	0.573386	Depression	5	Mental Disorders	magenta	4	Other	FALSE
22:35658958:C:T	22	35658958	540.1	0.00058399	Appendicitis	10	Digestive	chartreuse4	4	Other	FALSE
22:35658958:C:T	22	35658958	530.3	0.532986	Stricture and stenosis of esophagus	10	Digestive	chartreuse4	4	Other	FALSE
22:35658958:C:T	22	35658958	90	0.949694	Sexually transmitted infections (not HIV or hepatitis)	1	Infectious Diseases	blue	4	Other	FALSE
22:35658958:C:T	22	35658958	255.11	0.788766	Cushing's syndrome	3	Endocrine/Metabolic	brown	4	Other	FALSE
22:35658958:C:T	22	35658958	495	0.705744	Asthma	9	Respiratory	coral4	4	Other	FALSE
22:35658958:C:T	22	35658958	686.3	0.728147	Pilonidal cyst	13	Dermatologic	firebrick	4	Other	FALSE
22:35658958:C:T	22	35658958	250.23	0.186699	Type 2 diabetes with ophthalmic manifestations	3	Endocrine/Metabolic	brown	4	Other	FALSE
22:35658958:C:T	22	35658958	250.15	0.781492	Diabetes type 1 with peripheral circulatory disorders	3	Endocrine/Metabolic	brown	4	Other	FALSE
22:35658958:C:T	22	35658958	189.21	0.5904	Malignant neoplasm of bladder	2	Neoplasms	darkcyan	4	Other	FALSE
22:35658958:C:T	22	35658958	426.24	0.517958	Atrioventricular block, complete	8	Circulatory System	red	4	Other	FALSE
22:35658958:C:T	22	35658958	728.7	0.378171	Fasciitis	14	Musculoskeletal	darkolivegreen	4	Other	FALSE
22:35658958:C:T	22	35658958	340	0.785929	Migraine	6	Neurological	darkblue	4	Other	FALSE
22:35658958:C:T	22	35658958	871.1	0.702893	Open wound of hand except finger(s)	18	Injuries & Poisonings	gray50	4	Other	FALSE
22:35658958:C:T	22	35658958	327.5	0.0368307	Parasomnia	6	Neurological	darkblue	4	Other	FALSE
22:35658958:C:T	22	35658958	480.2	0.464916	Viral pneumonia	9	Respiratory	coral4	4	Other	FALSE
22:35658958:C:T	22	35658958	290	0.695303	Delirium dementia and amnestic and other cognitive disorders	5	Mental Disorders	magenta	4	Other	FALSE
22:35658958:C:T	22	35658958	753	0.0313512	Congenital anomalies of the eye	15	Congenital Anomalies	mediumspringgreen	4	Other	FALSE
22:35658958:C:T	22	35658958	283	0.769393	Acquired hemolytic anemias	4	Hematopoietic	darkorange1	4	Other	FALSE
22:35658958:C:T	22	35658958	440.9	0.327214	Atherosclerosis of aorta	8	Circulatory System	red	4	Other	FALSE
22:35658958:C:T	22	35658958	585.2	0.382756	Renal failure NOS	11	Genitourinary	black	4	Other	FALSE
22:35658958:C:T	22	35658958	870.3	0.171161	Other open wound of head and face	18	Injuries & Poisonings	gray50	4	Other	FALSE
22:35658958:C:T	22	35658958	612.2	0.398713	Hypertrophy of breast (Gynecomastia)	11	Genitourinary	black	4	Other	FALSE
22:35658958:C:T	22	35658958	41.9	0.686883	Infection with drug-resistant microorganisms	1	Infectious Diseases	blue	4	Other	FALSE
22:35658958:C:T	22	35658958	530	0.902013	Diseases of esophagus	10	Digestive	chartreuse4	4	Other	FALSE
22:35658958:C:T	22	35658958	578.2	0.723734	Blood in stool	10	Digestive	chartreuse4	4	Other	FALSE
22:35658958:C:T	22	35658958	695.9	0.18675	Unspecified erythematous condition	13	Dermatologic	firebrick	4	Other	FALSE
22:35658958:C:T	22	35658958	555.2	0.568738	Ulcerative colitis	10	Digestive	chartreuse4	4	Other	FALSE
22:35658958:C:T	22	35658958	282.8	0.457326	Other hemoglobinopathies	4	Hematopoietic	darkorange1	4	Other	FALSE
22:35658958:C:T	22	35658958	433.1	0.946906	Occlusion and stenosis of precerebral arteries	8	Circulatory System	red	4	Other	FALSE
22:35658958:C:T	22	35658958	38	0.680399	Septicemia	1	Infectious Diseases	blue	4	Other	FALSE
22:35658958:C:T	22	35658958	771	0.722177	Musculoskeletal symptoms referable to limbs	17	Symptoms	purple	4	Other	FALSE
22:35658958:C:T	22	35658958	871.4	0.768024	Open wound of toe(s)	18	Injuries & Poisonings	gray50	4	Other	FALSE
22:35658958:C:T	22	35658958	458.1	0.396381	Orthostatic hypotension	8	Circulatory System	red	4	Other	FALSE
22:35658958:C:T	22	35658958	458.9	0.499541	Hypotension NOS	8	Circulatory System	red	4	Other	FALSE
22:35658958:C:T	22	35658958	765	0.00927281	Cervical radiculitis	17	Symptoms	purple	4	Other	FALSE
22:35658958:C:T	22	35658958	394.7	0.42415	Disease of tricuspid valve	8	Circulatory System	red	4	Other	FALSE
22:35658958:C:T	22	35658958	117.4	0.752552	Aspergillosis	1	Infectious Diseases	blue	4	Other	FALSE
22:35658958:C:T	22	35658958	695.3	0.75795	Rosacea	13	Dermatologic	firebrick	4	Other	FALSE
22:35658958:C:T	22	35658958	285.1	0.853321	Acute posthemorrhagic anemia	4	Hematopoietic	darkorange1	4	Other	FALSE
22:35658958:C:T	22	35658958	90.2	0.659497	Gonococcal infections	1	Infectious Diseases	blue	4	Other	FALSE
22:35658958:C:T	22	35658958	479	0.19047	Other upper respiratory disease	9	Respiratory	coral4	4	Other	FALSE
22:35658958:C:T	22	35658958	442.8	0.61743	Aneurysm of other specified artery	8	Circulatory System	red	4	Other	FALSE
22:35658958:C:T	22	35658958	459	0.321944	Other disorders of circulatory system	8	Circulatory System	red	4	Other	FALSE
22:35658958:C:T	22	35658958	747.13	0.00435359	Congenital anomalies of great vessels	15	Congenital Anomalies	mediumspringgreen	4	Other	FALSE
22:35658958:C:T	22	35658958	870	0.995004	Open wounds of head; neck; and trunk	18	Injuries & Poisonings	gray50	4	Other	FALSE
22:35658958:C:T	22	35658958	289	0.96211	Other diseases of blood and blood-forming organs	4	Hematopoietic	darkorange1	4	Other	FALSE
22:35658958:C:T	22	35658958	198.5	0.62837	Secondary malignancy of brain/spine	2	Neoplasms	darkcyan	4	Other	FALSE
22:35658958:C:T	22	35658958	297	0.749601	Suicidal ideation or attempt	5	Mental Disorders	magenta	4	Other	FALSE
22:35658958:C:T	22	35658958	172	0.204022	Skin cancer	2	Neoplasms	darkcyan	4	Other	FALSE
22:35658958:C:T	22	35658958	562.2	0.778886	Diverticulitis	10	Digestive	chartreuse4	4	Other	FALSE
22:35658958:C:T	22	35658958	946	0.510905	Anaphylactic shock NOS	18	Injuries & Poisonings	gray50	4	Other	FALSE
22:35658958:C:T	22	35658958	706.8	0.84675	Other specified diseases of sebaceous glands	13	Dermatologic	firebrick	4	Other	FALSE
22:35658958:C:T	22	35658958	681	0.34543	Superficial cellulitis and abscess	13	Dermatologic	firebrick	4	Other	FALSE
22:35658958:C:T	22	35658958	496.1	0.563222	Emphysema	9	Respiratory	coral4	4	Other	FALSE
22:35658958:C:T	22	35658958	513.3	0.414847	Hypoventilation	9	Respiratory	coral4	4	Other	FALSE
22:35658958:C:T	22	35658958	8.6	0.666033	Viral Enteritis	1	Infectious Diseases	blue	4	Other	FALSE
22:35658958:C:T	22	35658958	556	0.0350912	Ulceration of the lower GI tract	10	Digestive	chartreuse4	4	Other	FALSE
22:35658958:C:T	22	35658958	275.53	0.122858	Disorders of phosphorus metabolism	3	Endocrine/Metabolic	brown	4	Other	FALSE
22:35658958:C:T	22	35658958	798.1	0.385238	Chronic fatigue syndrome	17	Symptoms	purple	4	Other	FALSE
22:35658958:C:T	22	35658958	323	0.777464	Encephalitis	6	Neurological	darkblue	4	Other	FALSE
22:35658958:C:T	22	35658958	227.2	0.745387	Benign neoplasm of parathyroid gland	2	Neoplasms	darkcyan	4	Other	FALSE
22:35658958:C:T	22	35658958	442.4	0.771949	Arterial dissection	8	Circulatory System	red	4	Other	FALSE
22:35658958:C:T	22	35658958	411	0.484226	Ischemic Heart Disease	8	Circulatory System	red	4	Other	FALSE
22:35658958:C:T	22	35658958	380.4	0.0863456	Impacted cerumen	7	Sense Organs	darkseagreen4	4	Other	FALSE
22:35658958:C:T	22	35658958	306	0.325634	Other mental disorder	5	Mental Disorders	magenta	4	Other	FALSE
22:35658958:C:T	22	35658958	740.9	0.0203048	Osteoarthrosis NOS	14	Musculoskeletal	darkolivegreen	4	Other	FALSE
22:35658958:C:T	22	35658958	710.12	0.334119	Chronic osteomyelitis	14	Musculoskeletal	darkolivegreen	4	Other	FALSE
22:35658958:C:T	22	35658958	504.1	0.669362	Idiopathic fibrosing alveolitis	9	Respiratory	coral4	4	Other	FALSE
22:35658958:C:T	22	35658958	350.6	0.506916	Disturbances of sensation of smell and taste	6	Neurological	darkblue	4	Other	FALSE
22:35658958:C:T	22	35658958	770	0.557455	Myalgia and myositis unspecified	17	Symptoms	purple	4	Other	FALSE
22:35658958:C:T	22	35658958	276.12	0.240656	Hyposmolality and/or hyponatremia	3	Endocrine/Metabolic	brown	4	Other	FALSE
22:35658958:C:T	22	35658958	513.31	0.690229	Apnea	9	Respiratory	coral4	4	Other	FALSE
22:35658958:C:T	22	35658958	464	0.500433	Acute sinusitis	9	Respiratory	coral4	4	Other	FALSE
22:35658958:C:T	22	35658958	713	0.710156	Arthropathy associated with other disorders classified elsewhere	14	Musculoskeletal	darkolivegreen	4	Other	FALSE
22:35658958:C:T	22	35658958	401.1	0.480592	Essential hypertension	8	Circulatory System	red	4	Other	FALSE
22:35658958:C:T	22	35658958	288.11	0.428203	Neutropenia	4	Hematopoietic	darkorange1	4	Other	FALSE
22:35658958:C:T	22	35658958	386.9	0.984255	Dizziness and giddiness (Light-headedness and vertigo)	7	Sense Organs	darkseagreen4	4	Other	FALSE
22:35658958:C:T	22	35658958	522.5	0.517822	Periapical abscess	10	Digestive	chartreuse4	4	Other	FALSE
22:35658958:C:T	22	35658958	530.2	0.356199	Esophageal bleeding (varices/hemorrhage)	10	Digestive	chartreuse4	4	Other	FALSE
22:35658958:C:T	22	35658958	427.9	0.97976	Palpitations	8	Circulatory System	red	4	Other	FALSE
22:35658958:C:T	22	35658958	150	0.80445	Cancer of esophagus	2	Neoplasms	darkcyan	4	Other	FALSE
22:35658958:C:T	22	35658958	367.1	0.252814	Myopia	7	Sense Organs	darkseagreen4	4	Other	FALSE
22:35658958:C:T	22	35658958	573.4	0.746198	Acute and subacute necrosis of liver	10	Digestive	chartreuse4	4	Other	FALSE
22:35658958:C:T	22	35658958	276.41	0.114471	Acidosis	3	Endocrine/Metabolic	brown	4	Other	FALSE
22:35658958:C:T	22	35658958	270.38	0.667355	Other specified disorders of plasma protein metabolism	3	Endocrine/Metabolic	brown	4	Other	FALSE
22:35658958:C:T	22	35658958	433	0.875893	Cerebrovascular disease	8	Circulatory System	red	4	Other	FALSE
22:35658958:C:T	22	35658958	573.6	0.546704	Nonspecific elevation of levels of transaminase or lactic acid dehydrogenase [LDH]	10	Digestive	chartreuse4	4	Other	FALSE
22:35658958:C:T	22	35658958	504	0.395267	Other alveolar and parietoalveolar pneumonopathy	9	Respiratory	coral4	4	Other	FALSE
22:35658958:C:T	22	35658958	735.3	0.0864425	Hallux valgus (Bunion)	14	Musculoskeletal	darkolivegreen	4	Other	FALSE
22:35658958:C:T	22	35658958	202.2	0.498884	Non-Hodgkins lymphoma	2	Neoplasms	darkcyan	4	Other	FALSE
22:35658958:C:T	22	35658958	979	0.606883	Adverse drug events and drug allergies	18	Injuries & Poisonings	gray50	4	Other	FALSE
22:35658958:C:T	22	35658958	470	0.55401	Septal Deviations/Turbinate Hypertrophy	9	Respiratory	coral4	4	Other	FALSE
22:35658958:C:T	22	35658958	377.1	0.631831	Optic atrophy	7	Sense Organs	darkseagreen4	4	Other	FALSE
22:35658958:C:T	22	35658958	364	0.358876	Corneal opacity and other disorders of cornea	7	Sense Organs	darkseagreen4	4	Other	FALSE
22:35658958:C:T	22	35658958	526.5	0.778185	Inflammatory conditions of jaw	10	Digestive	chartreuse4	4	Other	FALSE
22:35658958:C:T	22	35658958	376	0.0525311	Disorders of the orbit	7	Sense Organs	darkseagreen4	4	Other	FALSE
22:35658958:C:T	22	35658958	427.42	0.285046	Cardiac arrest	8	Circulatory System	red	4	Other	FALSE
22:35658958:C:T	22	35658958	276.42	0.633386	Alkalosis	3	Endocrine/Metabolic	brown	4	Other	FALSE
22:35658958:C:T	22	35658958	727	0.789828	Other disorders of synovium, tendon, and bursa	14	Musculoskeletal	darkolivegreen	4	Other	FALSE
22:35658958:C:T	22	35658958	289.4	0.9108	Lymphadenitis	4	Hematopoietic	darkorange1	4	Other	FALSE
22:35658958:C:T	22	35658958	442	0.215124	Other aneurysm	8	Circulatory System	red	4	Other	FALSE
22:35658958:C:T	22	35658958	174	0.530462	Breast cancer	2	Neoplasms	darkcyan	4	Other	FALSE
22:35658958:C:T	22	35658958	573.1	0.790248	Chronic passive congestion of liver	10	Digestive	chartreuse4	4	Other	FALSE
22:35658958:C:T	22	35658958	947	0.962133	Urticaria	13	Dermatologic	firebrick	4	Other	FALSE
22:35658958:C:T	22	35658958	433.11	0.573866	Occlusion of cerebral arteries, with cerebral infarction	8	Circulatory System	red	4	Other	FALSE
22:35658958:C:T	22	35658958	701.2	0.516936	Scar conditions and fibrosis of skin	13	Dermatologic	firebrick	4	Other	FALSE
22:35658958:C:T	22	35658958	250.14	0.670333	Type 1 diabetes with neurological manifestations	3	Endocrine/Metabolic	brown	4	Other	FALSE
22:35658958:C:T	22	35658958	41.11	0.583673	Methicillin sensitive Staphylococcus aureus	1	Infectious Diseases	blue	4	Other	FALSE
22:35658958:C:T	22	35658958	715	0.495966	Other inflammatory spondylopathies	14	Musculoskeletal	darkolivegreen	4	Other	FALSE
22:35658958:C:T	22	35658958	727.5	0.208274	Rupture of synovium	14	Musculoskeletal	darkolivegreen	4	Other	FALSE
22:35658958:C:T	22	35658958	705.8	0.801304	Hyperhidrosis	13	Dermatologic	firebrick	4	Other	FALSE
22:35658958:C:T	22	35658958	530.13	0.663242	Barrett's esophagus	10	Digestive	chartreuse4	4	Other	FALSE
22:35658958:C:T	22	35658958	694.1	0.720786	Vitiligo	13	Dermatologic	firebrick	4	Other	FALSE
22:35658958:C:T	22	35658958	687.4	0.155985	Disturbance of skin sensation	13	Dermatologic	firebrick	4	Other	FALSE
22:35658958:C:T	22	35658958	597	0.483203	Other disorders of urethra and urinary tract	11	Genitourinary	black	4	Other	FALSE
22:35658958:C:T	22	35658958	348	0.98007	Other conditions of brain	6	Neurological	darkblue	4	Other	FALSE
22:35658958:C:T	22	35658958	208	0.546558	Benign neoplasm of colon	2	Neoplasms	darkcyan	4	Other	FALSE
22:35658958:C:T	22	35658958	200	0.537017	Myeloproliferative disease	2	Neoplasms	darkcyan	4	Other	FALSE
22:35658958:C:T	22	35658958	842	0.0160957	Other sprains and strains	18	Injuries & Poisonings	gray50	4	Other	FALSE
22:35658958:C:T	22	35658958	599.1	0.725788	Urinary obstruction	11	Genitourinary	black	4	Other	FALSE
22:35658958:C:T	22	35658958	379	0.719199	Other disorders of eye	7	Sense Organs	darkseagreen4	4	Other	FALSE
22:35658958:C:T	22	35658958	155.1	0.635287	Malignant neoplasm of liver, primary	2	Neoplasms	darkcyan	4	Other	FALSE
22:35658958:C:T	22	35658958	589	0.720592	Abnormal results of function study of kidney	11	Genitourinary	black	4	Other	FALSE
22:35658958:C:T	22	35658958	351	0.272656	Other peripheral nerve disorders	6	Neurological	darkblue	4	Other	FALSE
22:35658958:C:T	22	35658958	270.32	0.432137	Paraproteinemia	3	Endocrine/Metabolic	brown	4	Other	FALSE
22:35658958:C:T	22	35658958	610	0.335606	Benign mammary dysplasias	11	Genitourinary	black	4	Other	FALSE
22:35658958:C:T	22	35658958	394.1	0.720018	Mitral valve stenosis and aortic valve stenosis	8	Circulatory System	red	4	Other	FALSE
22:35658958:C:T	22	35658958	333.1	0.692213	Essential tremor	6	Neurological	darkblue	4	Other	FALSE
22:35658958:C:T	22	35658958	447	0.667564	Other disorders of arteries and arterioles	8	Circulatory System	red	4	Other	FALSE
22:35658958:C:T	22	35658958	726.2	0.0320284	Synoviopathy	14	Musculoskeletal	darkolivegreen	4	Other	FALSE
22:35658958:C:T	22	35658958	465.2	0.863994	Acute pharyngitis	9	Respiratory	coral4	4	Other	FALSE
22:35658958:C:T	22	35658958	414	0.15835	Other forms of chronic heart disease	8	Circulatory System	red	4	Other	FALSE
22:35658958:C:T	22	35658958	474.2	0.499095	Chronic tonsillitis and adenoiditis	9	Respiratory	coral4	4	Other	FALSE
22:35658958:C:T	22	35658958	366.2	0.116093	Senile cataract	7	Sense Organs	darkseagreen4	4	Other	FALSE
22:35658958:C:T	22	35658958	512.1	0.114894	Wheezing	9	Respiratory	coral4	4	Other	FALSE
22:35658958:C:T	22	35658958	741.1	0.797251	Ankylosis of joint	14	Musculoskeletal	darkolivegreen	4	Other	FALSE
22:35658958:C:T	22	35658958	444	0.284951	Arterial embolism and thrombosis	8	Circulatory System	red	4	Other	FALSE
22:35658958:C:T	22	35658958	509	0.295567	Respiratory failure, insufficiency, arrest	9	Respiratory	coral4	4	Other	FALSE
22:35658958:C:T	22	35658958	573.2	0.604883	Liver replaced by transplant	10	Digestive	chartreuse4	4	Other	FALSE
22:35658958:C:T	22	35658958	364.5	0.0253663	Corneal dystrophy	7	Sense Organs	darkseagreen4	4	Other	FALSE
22:35658958:C:T	22	35658958	772	0.221872	Symptoms of the muscles	17	Symptoms	purple	4	Other	FALSE
22:35658958:C:T	22	35658958	442.11	0.0200238	Abdominal aortic aneurysm	8	Circulatory System	red	4	Other	FALSE
22:35658958:C:T	22	35658958	803.2	0.51367	Fracture of radius and ulna	18	Injuries & Poisonings	gray50	4	Other	FALSE
22:35658958:C:T	22	35658958	555.1	0.163006	Regional enteritis	10	Digestive	chartreuse4	4	Other	FALSE
22:35658958:C:T	22	35658958	700	0.494248	Corns and callosities	13	Dermatologic	firebrick	4	Other	FALSE
22:35658958:C:T	22	35658958	707.3	0.536924	Chronic ulcer of unspecified site	13	Dermatologic	firebrick	4	Other	FALSE
22:35658958:C:T	22	35658958	735.2	0.039618	Acquired toe deformities	14	Musculoskeletal	darkolivegreen	4	Other	FALSE
22:35658958:C:T	22	35658958	759	0.643459	Other and unspecified congenital anomalies	15	Congenital Anomalies	mediumspringgreen	4	Other	FALSE
22:35658958:C:T	22	35658958	245	0.355314	Thyroiditis	3	Endocrine/Metabolic	brown	4	Other	FALSE
22:35658958:C:T	22	35658958	803	0.140947	Fracture of upper limb	18	Injuries & Poisonings	gray50	4	Other	FALSE
22:35658958:C:T	22	35658958	388	0.43018	Other disorders of ear	7	Sense Organs	darkseagreen4	4	Other	FALSE
22:35658958:C:T	22	35658958	560	0.498027	Intestinal obstruction without mention of hernia	10	Digestive	chartreuse4	4	Other	FALSE
22:35658958:C:T	22	35658958	577.2	0.668105	Chronic pancreatitis	10	Digestive	chartreuse4	4	Other	FALSE
22:35658958:C:T	22	35658958	346.1	0.433579	Nonspecific abnormal findings on radiological and other examination of skull and head	6	Neurological	darkblue	4	Other	FALSE
22:35658958:C:T	22	35658958	110.13	0.525516	Dermatophytosis of the body	1	Infectious Diseases	blue	4	Other	FALSE
22:35658958:C:T	22	35658958	858	0.35321	Complication of internal orthopedic device	18	Injuries & Poisonings	gray50	4	Other	FALSE
22:35658958:C:T	22	35658958	446.5	0.709447	Giant cell arteritis	8	Circulatory System	red	4	Other	FALSE
22:35658958:C:T	22	35658958	427.61	0.438719	Supraventricular premature beats	8	Circulatory System	red	4	Other	FALSE
22:35658958:C:T	22	35658958	526	0.389578	Diseases of the jaws	10	Digestive	chartreuse4	4	Other	FALSE
22:35658958:C:T	22	35658958	681.3	0.346567	Cellulitis and abscess of arm/hand	13	Dermatologic	firebrick	4	Other	FALSE
22:35658958:C:T	22	35658958	830	0.327682	Dislocation	18	Injuries & Poisonings	gray50	4	Other	FALSE
22:35658958:C:T	22	35658958	272.12	0.404783	Hyperglyceridemia	3	Endocrine/Metabolic	brown	4	Other	FALSE
22:35658958:C:T	22	35658958	250.1	0.907081	Type 1 diabetes	3	Endocrine/Metabolic	brown	4	Other	FALSE
22:35658958:C:T	22	35658958	520.2	0.724175	Disturbances in tooth eruption	10	Digestive	chartreuse4	4	Other	FALSE
22:35658958:C:T	22	35658958	588.1	0.278557	Renal osteodystrophy	11	Genitourinary	black	4	Other	FALSE
22:35658958:C:T	22	35658958	527.7	0.522551	Disturbance of salivary secretion	10	Digestive	chartreuse4	4	Other	FALSE
22:35658958:C:T	22	35658958	610.8	0.0919041	Other specified benign mammary dysplasias	11	Genitourinary	black	4	Other	FALSE
22:35658958:C:T	22	35658958	280	0.993024	Iron deficiency anemias	4	Hematopoietic	darkorange1	4	Other	FALSE
22:35658958:C:T	22	35658958	367.9	0.413445	Blindness and low vision	7	Sense Organs	darkseagreen4	4	Other	FALSE
22:35658958:C:T	22	35658958	738	0.416258	Other acquired musculoskeletal deformity	14	Musculoskeletal	darkolivegreen	4	Other	FALSE
22:35658958:C:T	22	35658958	286	0.541712	Coagulation defects	4	Hematopoietic	darkorange1	4	Other	FALSE
22:35658958:C:T	22	35658958	395.6	0.0929669	Heart valve replaced	8	Circulatory System	red	4	Other	FALSE
22:35658958:C:T	22	35658958	433.2	0.634555	Occlusion of cerebral arteries	8	Circulatory System	red	4	Other	FALSE
22:35658958:C:T	22	35658958	586.4	0.446242	Stricture/obstruction of ureter	11	Genitourinary	black	4	Other	FALSE
22:35658958:C:T	22	35658958	512.8	0.152671	Cough	9	Respiratory	coral4	4	Other	FALSE
22:35658958:C:T	22	35658958	568	0.568935	Other disorders of peritoneum	10	Digestive	chartreuse4	4	Other	FALSE
22:35658958:C:T	22	35658958	357	0.477278	Inflammatory and toxic neuropathy	6	Neurological	darkblue	4	Other	FALSE
22:35658958:C:T	22	35658958	480.3	0.770669	Pneumonia due to fungus (mycoses)	9	Respiratory	coral4	4	Other	FALSE
22:35658958:C:T	22	35658958	751.1	0.78248	Congenital anomalies of genital organs	15	Congenital Anomalies	mediumspringgreen	4	Other	FALSE
22:35658958:C:T	22	35658958	740.12	0.510389	Osteoarthrosis, localized, secondary	14	Musculoskeletal	darkolivegreen	4	Other	FALSE
22:35658958:C:T	22	35658958	225.1	0.600905	Benign neoplasm of brain, cranial nerves, meninges	2	Neoplasms	darkcyan	4	Other	FALSE
22:35658958:C:T	22	35658958	443.8	0.0399274	Other specified peripheral vascular diseases	8	Circulatory System	red	4	Other	FALSE
22:35658958:C:T	22	35658958	701.5	0.763093	Abnormal granulation tissue	13	Dermatologic	firebrick	4	Other	FALSE
22:35658958:C:T	22	35658958	361	0.416773	Retinal detachments and defects	7	Sense Organs	darkseagreen4	4	Other	FALSE
22:35658958:C:T	22	35658958	711	0.641687	Arthropathy associated with infections	14	Musculoskeletal	darkolivegreen	4	Other	FALSE
22:35658958:C:T	22	35658958	724	0.333029	Other and unspecified disorders of back	14	Musculoskeletal	darkolivegreen	4	Other	FALSE
22:35658958:C:T	22	35658958	426.21	0.407466	First degree AV block	8	Circulatory System	red	4	Other	FALSE
22:35658958:C:T	22	35658958	496	0.873399	Chronic airway obstruction	9	Respiratory	coral4	4	Other	FALSE
22:35658958:C:T	22	35658958	613.9	0.685405	Breast disorder NOS	11	Genitourinary	black	4	Other	FALSE
22:35658958:C:T	22	35658958	427.11	0.617962	Paroxysmal supraventricular tachycardia	8	Circulatory System	red	4	Other	FALSE
22:35658958:C:T	22	35658958	401.22	0.937441	Hypertensive chronic kidney disease	8	Circulatory System	red	4	Other	FALSE
22:35658958:C:T	22	35658958	726.1	0.478406	Enthesopathy	14	Musculoskeletal	darkolivegreen	4	Other	FALSE
[truncated: 73,369 more rows]

## Sheet: Fig. 2
Figure 2. LD heatmap between significant variants in APOL genes.
LD for heatmap computed using haplotypes from individuals in PMBB.

## Sheet: Fig. 3
Figure 3. Single-variant PheWAS for APOL3 variant rs11089781 in the PMBB AFR population.
phenotype	BETA	p	description	groupnum	group	color	OR
592.13	0.216235	0.491921	Chronic interstitial cystitis	11	genitourinary	black	TRUE
742.8	0.169549	0.53549	Articular cartilage disorder	14	musculoskeletal	darkolivegreen	TRUE
716.9	0.00657038	0.922535	Arthropathy NOS	14	musculoskeletal	darkolivegreen	TRUE
375.1	0.0482781	0.569963	Dry eyes	7	sense organs	darkseagreen4	TRUE
426.3	-0.00678503	0.928477	Bundle branch block	8	circulatory system	red	FALSE
427.4	0.0032782	0.980883	Cardiac arrest and ventricular fibrillation	8	circulatory system	red	TRUE
411.1	0.0264566	0.838621	Unstable angina (intermediate coronary syndrome)	8	circulatory system	red	TRUE
797	0.157166	0.174453	Shock	17	symptoms	purple	TRUE
293.1	0.157204	0.0258945	Swelling	mass	or lump in head and neck [Space-occupying lesion	intracranial NOS]	5	mental disorders	magenta	TRUE
426.32	0.158131	0.139766	Left bundle branch block	8	circulatory system	red	TRUE
370	0.300745	0.116088	Keratitis	7	sense organs	darkseagreen4	TRUE
989	0.0554006	0.585719	Toxic effect of other substances	chiefly nonmedicinal as to source	18	injuries & poisonings	gray50	TRUE
569.2	0.107543	0.581118	Gastrointestinal complications	10	digestive	chartreuse4	TRUE
969	0.221638	0.565275	Poisoning by psychotropic agents	18	injuries & poisonings	gray50	TRUE
377.3	0.384839	0.0124607	Optic neuritis/neuropathy	7	sense organs	darkseagreen4	TRUE
198	-0.0792821	0.333761	Secondary malignant neoplasm	2	neoplasms	darkcyan	FALSE
772.3	-0.0280719	0.808679	Muscle weakness	17	symptoms	purple	FALSE
369	-0.0429416	0.650741	Infection of the eye	7	sense organs	darkseagreen4	FALSE
851	0.294666	1.68466e-05	Transplant complications	18	injuries & poisonings	gray50	TRUE
189	0.174773	0.0680673	Cancer of urinary organs (incl. kidney and bladder)	2	neoplasms	darkcyan	TRUE
550.5	0.129242	0.178063	Ventral hernia	10	digestive	chartreuse4	TRUE
557	-0.117046	0.541418	Intestinal malabsorption (non-celiac)	10	digestive	chartreuse4	FALSE
381.11	0.176796	0.206458	Suppurative and unspecified otitis media	7	sense organs	darkseagreen4	TRUE
686.1	-0.109154	0.393438	Carbuncle and furuncle	13	dermatologic	firebrick	FALSE
562.1	-0.0226699	0.674057	Diverticulosis	10	digestive	chartreuse4	FALSE
592.12	0.24041	0.36777	Chronic cystitis	11	genitourinary	black	TRUE
378.5	0.455625	0.120147	Paralytic strabismus	7	sense organs	darkseagreen4	TRUE
513.32	-0.215507	0.383917	Orthopnea	9	respiratory	coral4	FALSE
568.1	0.263921	0.176922	Peritoneal adhesions (postoperative) (postinfection)	10	digestive	chartreuse4	TRUE
224	-0.432094	0.0986348	Benign neoplasm of eye	2	neoplasms	darkcyan	FALSE
574	0.0218088	0.737341	Cholelithiasis and cholecystitis	10	digestive	chartreuse4	TRUE
290.1	0.0859906	0.757905	Dementias	5	mental disorders	magenta	TRUE
411.9	0.215077	0.298541	Other acute and subacute forms of ischemic heart disease	8	circulatory system	red	TRUE
228	-0.0747531	0.667831	Hemangioma and lymphangioma	any site	2	neoplasms	darkcyan	FALSE
250.42	-0.0189499	0.667662	Other abnormal glucose	3	endocrine/metabolic	brown	FALSE
433.8	-0.114711	0.303671	Late effects of cerebrovascular disease	8	circulatory system	red	FALSE
195	0.0269422	0.76523	Cancer	suspected or other	2	neoplasms	darkcyan	TRUE
710	0.0131449	0.904887	Osteomyelitis	periostitis	and other infections involving bone	14	musculoskeletal	darkolivegreen	TRUE
293	0.162674	0.0171063	Symptoms involving head and neck	5	mental disorders	magenta	TRUE
261.41	-0.180944	0.394278	Rickets or osteomalacia	3	endocrine/metabolic	brown	FALSE
737	-0.207764	0.136705	Curvature of spine	14	musculoskeletal	darkolivegreen	FALSE
8	-0.0450422	0.589486	Intestinal infection	1	infectious diseases	blue	FALSE
594.3	-0.0842957	0.640623	Calculus of ureter	11	genitourinary	black	FALSE
80	0.157053	0.186951	Postoperative infection	1	infectious diseases	blue	TRUE
428.3	-0.010424	0.852782	Heart failure with reduced EF [Systolic or combined heart failure]	8	circulatory system	red	FALSE
512.2	-0.0838361	0.409015	Painful respiration	9	respiratory	coral4	FALSE
907	-0.126903	0.611507	Injuries to the nervous system	18	injuries & poisonings	gray50	FALSE
452.2	0.0738903	0.246692	Deep vein thrombosis [DVT]	8	circulatory system	red	TRUE
472	0.00455204	0.952467	Chronic pharyngitis and nasopharyngitis	9	respiratory	coral4	TRUE
443.1	0.151966	0.427308	Raynaud's syndrome	8	circulatory system	red	TRUE
260.2	-0.0160976	0.866315	severe protein-calorie malnutrition	3	endocrine/metabolic	brown	FALSE
772.6	-0.0659126	0.711591	Facial weakness	17	symptoms	purple	FALSE
275.3	-0.0391454	0.572742	Disorders of magnesium metabolism	3	endocrine/metabolic	brown	FALSE
202.22	-0.359742	0.250006	Reticulosarcoma	2	neoplasms	darkcyan	FALSE
498	-0.0853088	0.759967	Acute bronchospasm	9	respiratory	coral4	FALSE
579.8	0.169773	0.149998	Nonspecific abnormal findings in stool contents	10	digestive	chartreuse4	TRUE
772.4	0.21856	0.409625	Rhabdomyolysis	17	symptoms	purple	TRUE
365	-0.0283876	0.603829	Glaucoma	7	sense organs	darkseagreen4	FALSE
751.21	0.229936	0.139629	Cystic kidney disease	15	congenital anomalies	mediumspringgreen	TRUE
204.2	-0.26912	0.414426	Myeloid leukemia	2	neoplasms	darkcyan	FALSE
530.14	0.0852916	0.307917	Reflux esophagitis	10	digestive	chartreuse4	TRUE
362.22	0.310524	0.391637	Macular degeneration	wet	7	sense organs	darkseagreen4	TRUE
726.4	0.0200482	0.872031	Calcaneal spur; Exostosis NOS	14	musculoskeletal	darkolivegreen	TRUE
705.1	-0.210009	0.539613	Dyshidrosis	13	dermatologic	firebrick	FALSE
159	0.246547	0.324941	Malignant neoplasm of other and ill-defined sites within the digestive organs and peritoneum	2	neoplasms	darkcyan	TRUE
110	-0.0698727	0.216838	Dermatophytosis / Dermatomycosis	1	infectious diseases	blue	FALSE
912	0.112031	0.739534	Insect bite	18	injuries & poisonings	gray50	TRUE
710.1	0.0135817	0.901692	Osteomyelitis	14	musculoskeletal	darkolivegreen	TRUE
350.2	0.331114	0.0241552	Abnormality of gait	6	neurological	darkblue	TRUE
525	0.0163942	0.882777	Other diseases of the teeth and supporting structures	10	digestive	chartreuse4	TRUE
690	0.120297	0.320867	Erythematosquamous dermatosis	13	dermatologic	firebrick	TRUE
840.3	-0.0348683	0.726218	Joint/ligament sprain	18	injuries & poisonings	gray50	FALSE
426.7	0.041	0.3532	Abnormal electrocardiogram [ECG] [EKG]	8	circulatory system	red	TRUE
272.9	-0.00385662	0.986067	Unspecified disorder of lipoid metabolism	3	endocrine/metabolic	brown	FALSE
599.4	0.0595406	0.344266	Urinary incontinence	11	genitourinary	black	TRUE
732	0.458728	0.176021	Osteochondropathies	14	musculoskeletal	darkolivegreen	TRUE
800.3	-0.130679	0.404843	Fracture of tibia and fibula	18	injuries & poisonings	gray50	FALSE
701	0.0878735	0.214305	Other hypertrophic and atrophic conditions of skin	13	dermatologic	firebrick	TRUE
792.1	-0.0265349	0.715165	Papanicolaou smear of cervix or vagina with atypical squamous cells	11	genitourinary	black	FALSE
741.5	-0.0421785	0.913314	Hemarthrosis	14	musculoskeletal	darkolivegreen	FALSE
736.2	0.228648	0.415064	Acquired deformities of finger	14	musculoskeletal	darkolivegreen	TRUE
440	-0.0731224	0.27079	Atherosclerosis	8	circulatory system	red	FALSE
603	0.0572848	0.752125	Other disorders of testis	11	genitourinary	black	TRUE
284.1	0.070801	0.637741	Pancytopenia	4	hematopoietic	darkorange1	TRUE
198.2	-0.101919	0.537394	Secondary malignancy of respiratory organs	2	neoplasms	darkcyan	FALSE
735.21	-0.167008	0.175698	Hammer toe (acquired)	14	musculoskeletal	darkolivegreen	FALSE
362.4	-0.0880012	0.517172	Retinal vascular changes and abnomalities	7	sense organs	darkseagreen4	FALSE
512.9	0.0142863	0.722092	Other dyspnea	9	respiratory	coral4	TRUE
599.5	0.0397027	0.424825	Frequency of urination and polyuria	11	genitourinary	black	TRUE
447.7	0.267362	0.0656643	Aortic ectasia	8	circulatory system	red	TRUE
519	-0.0700823	0.378799	Other diseases of respiratory system	not elsewhere classified	9	respiratory	coral4	FALSE
535	0.0435513	0.442503	Gastritis and duodenitis	10	digestive	chartreuse4	TRUE
381.1	0.161951	0.148799	Otitis media	7	sense organs	darkseagreen4	TRUE
276	0.111267	0.00533897	Disorders of fluid	electrolyte	and acid-base balance	3	endocrine/metabolic	brown	TRUE
687	0.0393139	0.301344	Symptoms affecting skin	13	dermatologic	firebrick	TRUE
38.1	-0.0977183	0.638337	Gram negative septicemia	1	infectious diseases	blue	FALSE
365.11	-0.131356	0.16519	Primary open angle glaucoma	7	sense organs	darkseagreen4	FALSE
722.6	0.0179441	0.739381	Degeneration of intervertebral disc	14	musculoskeletal	darkolivegreen	TRUE
338.1	0.062902	0.276951	Acute pain	6	neurological	darkblue	TRUE
420	-0.0178506	0.820854	Carditis	8	circulatory system	red	FALSE
536.8	-0.0265349	0.831649	Dyspepsia and other specified disorders of function of stomach	10	digestive	chartreuse4	FALSE
611	0.0193389	0.70358	Abnormal findings on mammogram or breast exam	11	genitourinary	black	TRUE
535.6	0.124103	0.282578	Duodenitis	10	digestive	chartreuse4	TRUE
327.32	0.025506	0.52619	Obstructive sleep apnea	6	neurological	darkblue	TRUE
327.31	-0.113503	0.446463	Central/nonobstroctive sleep apnea	6	neurological	darkblue	FALSE
360	-0.221543	0.434489	Disorders of the globe	7	sense organs	darkseagreen4	FALSE
817	0.325171	0.10653	Concussion	18	injuries & poisonings	gray50	TRUE
473.4	0.183687	0.0490423	Voice disturbance	9	respiratory	coral4	TRUE
585.3	0.133097	0.00170828	Chronic renal failure [CKD]	11	genitourinary	black	TRUE
740.3	0.268139	0.237254	Osteoarthrosis involving more than one site	but not specified as generalized	14	musculoskeletal	darkolivegreen	TRUE
271	-0.0470313	0.284318	Disorders of carbohydrate transport and metabolism	3	endocrine/metabolic	brown	FALSE
580.3	0.394863	9.89315e-06	Nephritis and nephropathy w/o mention of glomerulonephritis	11	genitourinary	black	TRUE
174.1	0.0843327	0.320878	Breast cancer [female]	2	neoplasms	darkcyan	TRUE
587	0.361298	2.4242e-06	Kidney replaced by transplant	11	genitourinary	black	TRUE
465.4	-0.0993077	0.752291	Acute laryngitis and tracheitis	9	respiratory	coral4	FALSE
800.1	-0.109811	0.630229	Fracture of neck of femur	18	injuries & poisonings	gray50	FALSE
292	-0.00455778	0.927634	Neurological disorders	5	mental disorders	magenta	FALSE
759.1	-0.49241	0.166852	Anomalies of endocrine glands	congenital	15	congenital anomalies	mediumspringgreen	FALSE
209	-0.0941844	0.689273	Neuroendocrine tumors	2	neoplasms	darkcyan	FALSE
740	-0.0657196	0.0982091	Osteoarthrosis	14	musculoskeletal	darkolivegreen	FALSE
155	0.391757	0.0122534	Cancer of liver and intrahepatic bile duct	2	neoplasms	darkcyan	TRUE
433.12	0.284279	0.00750106	Cerebral atherosclerosis	8	circulatory system	red	TRUE
425.11	-0.0923962	0.709331	Hypertrophic obstructive cardiomyopathy	8	circulatory system	red	FALSE
579.2	0.0552989	0.781089	Splenomegaly	10	digestive	chartreuse4	TRUE
153.3	-0.013909	0.933438	Malignant neoplasm of rectum	rectosigmoid junction	and anus	2	neoplasms	darkcyan	FALSE
245.21	-0.021624	0.926041	Chronic lymphocytic thyroiditis	3	endocrine/metabolic	brown	FALSE
278.11	0.00914138	0.834437	Morbid obesity	3	endocrine/metabolic	brown	TRUE
694	-0.0829017	0.265145	Dyschromia and Vitiligo	13	dermatologic	firebrick	FALSE
729	0.0126011	0.806269	Other disorders of soft tissues	14	musculoskeletal	darkolivegreen	TRUE
255.21	0.431004	0.0145151	Glucocorticoid deficiency	3	endocrine/metabolic	brown	TRUE
690.1	0.120586	0.319762	Seborrheic dermatitis	13	dermatologic	firebrick	TRUE
362.9	-0.0390526	0.807148	Retinal edema	7	sense organs	darkseagreen4	FALSE
274.11	0.103235	0.271451	Gouty arthropathy	3	endocrine/metabolic	brown	TRUE
250.6	0.00889745	0.939598	Polyneuropathy in diabetes	3	endocrine/metabolic	brown	TRUE
520	-0.291724	0.26038	Disorders of tooth development	10	digestive	chartreuse4	FALSE
574.1	0.0361225	0.595624	Cholelithiasis	10	digestive	chartreuse4	TRUE
389.2	-0.233846	0.222125	Conductive hearing loss	7	sense organs	darkseagreen4	FALSE
276.1	0.0914653	0.0345395	Electrolyte imbalance	3	endocrine/metabolic	brown	TRUE
740.1	-0.0385065	0.350927	Osteoarthritis; localized	14	musculoskeletal	darkolivegreen	FALSE
275.5	0.27105	6.11413e-05	Disorders of calcium/phosphorus metabolism	3	endocrine/metabolic	brown	TRUE
505	0.038883	0.659248	Other pulmonary inflamation or edema	9	respiratory	coral4	TRUE
415.21	-0.0304258	0.779222	Primary pulmonary hypertension	8	circulatory system	red	FALSE
281.9	-0.0578554	0.813454	Deficiency anemias	4	hematopoietic	darkorange1	FALSE
367.8	0.039525	0.633547	Hypermetropia	7	sense organs	darkseagreen4	TRUE
382	0.173079	0.079464	Otalgia	7	sense organs	darkseagreen4	TRUE
359	0.0430015	0.818953	Muscular dystrophies and other myopathies	6	neurological	darkblue	TRUE
532	-0.010282	0.856717	Dysphagia	10	digestive	chartreuse4	FALSE
427.3	0.0856609	0.156924	Other specified cardiac dysrhythmias	8	circulatory system	red	TRUE
250.11	-0.25395	0.473488	Type 1 diabetes with ketoacidosis	3	endocrine/metabolic	brown	FALSE
743.11	-0.0514092	0.56834	Osteoporosis NOS	14	musculoskeletal	darkolivegreen	FALSE
703.1	-0.278134	0.140481	Ingrowing nail	13	dermatologic	firebrick	FALSE
241.2	0.12031	0.134994	Nontoxic multinodular goiter	3	endocrine/metabolic	brown	TRUE
535.2	-0.0416743	0.596389	Atrophic gastritis	10	digestive	chartreuse4	FALSE
253.2	0.175861	0.54559	Pituitary hypofunction	3	endocrine/metabolic	brown	TRUE
338	0.0263326	0.483855	Pain	6	neurological	darkblue	TRUE
430.1	0.229747	0.252009	Subarachnoid hemorrhage	8	circulatory system	red	TRUE
317.1	-0.245859	0.116197	Alcoholism	5	mental disorders	magenta	FALSE
361.1	-0.0305056	0.914547	Retinal detachment with retinal defect	7	sense organs	darkseagreen4	FALSE
577.1	0.177275	0.157537	Acute pancreatitis	10	digestive	chartreuse4	TRUE
292.6	-0.221442	0.450707	Hallucinations	5	mental disorders	magenta	FALSE
562	-0.0379617	0.470027	Diverticulosis and diverticulitis	10	digestive	chartreuse4	FALSE
802	0.04125	0.904805	Fracture of pelvis	18	injuries & poisonings	gray50	TRUE
285.21	0.150705	0.0143619	Anemia in chronic kidney disease	4	hematopoietic	darkorange1	TRUE
564.1	0.147217	0.189052	Irritable Bowel Syndrome	10	digestive	chartreuse4	TRUE
800.4	-0.382398	0.276992	Fracture of patella	18	injuries & poisonings	gray50	FALSE
938	0.0852696	0.753697	Dermatitis due to solar radiation	13	dermatologic	firebrick	TRUE
580	0.401752	2.74689e-08	Nephritis; nephrosis; renal sclerosis	11	genitourinary	black	TRUE
375	0.0955248	0.231763	Disorders of lacrimal system	7	sense organs	darkseagreen4	TRUE
558	0.117363	0.166785	Noninfectious gastroenteritis	10	digestive	chartreuse4	TRUE
451	-0.0320288	0.832672	Phlebitis and thrombophlebitis	8	circulatory system	red	FALSE
364.4	0.0236724	0.923997	Corneal degenerations	7	sense organs	darkseagreen4	TRUE
625	0.190758	0.00800987	Pain and other symptoms associated with female genital organs	11	genitourinary	black	TRUE
327.3	0.0291147	0.458162	Sleep apnea	6	neurological	darkblue	TRUE
224.1	-0.369419	0.215077	Benign neoplasm of eye	uveal	2	neoplasms	darkcyan	FALSE
512.7	0.0457102	0.219309	Shortness of breath	9	respiratory	coral4	TRUE
724.9	-0.467712	0.0939049	Other unspecified back disorders	14	musculoskeletal	darkolivegreen	FALSE
521.1	-0.052974	0.667915	Dental caries	10	digestive	chartreuse4	FALSE
750.2	-0.171334	0.56976	Lower gastrointestinal congenital anomalies	15	congenital anomalies	mediumspringgreen	FALSE
530.5	0.190741	0.322295	Disorders of esophageal motility	10	digestive	chartreuse4	TRUE
836	-0.186298	0.319426	Traumatic arthropathy	18	injuries & poisonings	gray50	FALSE
840	-0.0579167	0.266776	Sprains and strains	18	injuries & poisonings	gray50	FALSE
172.3	-0.253186	0.502857	Carcinoma in situ of skin	2	neoplasms	darkcyan	FALSE
172.2	0.0326257	0.880926	Other non-epithelial cancer of skin	2	neoplasms	darkcyan	TRUE
31	-0.210945	0.476279	Diseases due to other mycobacteria	1	infectious diseases	blue	FALSE
694.2	-0.110175	0.1522	Other dyschromia	13	dermatologic	firebrick	FALSE
41.1	0.0816877	0.474448	Staphylococcus infections	1	infectious diseases	blue	TRUE
250.12	0.348355	0.0721636	Type 1 diabetes with renal manifestations	3	endocrine/metabolic	brown	TRUE
994.21	0.0220324	0.893134	Septic shock	18	injuries & poisonings	gray50	TRUE
451.2	-0.0393225	0.831365	Phlebitis and thrombophlebitis of lower extremities	8	circulatory system	red	FALSE
170.2	-0.059558	0.781419	Cancer of connective tissue	2	neoplasms	darkcyan	FALSE
279.1	0.144446	0.0345422	Immunity deficiency	3	endocrine/metabolic	brown	TRUE
609	0.213072	0.276518	Male infertility and abnormal spermatozoa	11	genitourinary	black	TRUE
535.9	0.13208	0.205056	Gastritis and duodenitis	NOS	10	digestive	chartreuse4	TRUE
646	-0.0201561	0.817661	Other complications of pregnancy NEC	12	pregnancy complications	royalblue4	FALSE
428	0.0280408	0.522953	Congestive heart failure; nonhypertensive	8	circulatory system	red	TRUE
201	-0.323277	0.224206	Hodgkin's disease	2	neoplasms	darkcyan	FALSE
411.2	-0.0552409	0.387267	Myocardial infarction	8	circulatory system	red	FALSE
586.3	0.461476	0.204154	Vascular disorders of kidney/hypertrophy	11	genitourinary	black	TRUE
250.24	0.0288299	0.668064	Type 2 diabetes with neurological manifestations	3	endocrine/metabolic	brown	TRUE
721.8	0.201606	0.293355	Other allied disorders of spine	14	musculoskeletal	darkolivegreen	TRUE
574.3	0.0212123	0.896005	Cholecystitis without cholelithiasis	10	digestive	chartreuse4	TRUE
242.3	-0.157857	0.436999	Exophthalmos	3	endocrine/metabolic	brown	FALSE
276.5	0.108962	0.132035	Hypovolemia	3	endocrine/metabolic	brown	TRUE
252.2	0.137789	0.641026	Hypoparathyroidism	3	endocrine/metabolic	brown	TRUE
349	-0.0784885	0.707839	Other and unspecified disorders of the nervous system	6	neurological	darkblue	FALSE
157	0.198505	0.377771	Pancreatic cancer	2	neoplasms	darkcyan	TRUE
952	-0.247482	0.394804	Spinal cord injury without evidence of spinal bone injury	18	injuries & poisonings	gray50	FALSE
745	-0.0176348	0.624915	Pain in joint	14	musculoskeletal	darkolivegreen	FALSE
565	-0.043754	0.519053	Anal and rectal conditions	10	digestive	chartreuse4	FALSE
535.1	0.213584	0.421321	Acute gastritis	10	digestive	chartreuse4	TRUE
191.11	0.401963	0.299744	Cancer of brain	2	neoplasms	darkcyan	TRUE
619.3	-0.508175	0.0305456	Noninflammatory disorders of cervix	11	genitourinary	black	FALSE
41.8	-0.139057	0.18744	H. pylori	1	infectious diseases	blue	FALSE
911	0.374856	0.310963	Blister	18	injuries & poisonings	gray50	TRUE
736	-0.0449517	0.757422	Other acquired deformities of limbs	14	musculoskeletal	darkolivegreen	FALSE
260.1	0.0305388	0.887601	Cachexia	3	endocrine/metabolic	brown	TRUE
240	0.0484907	0.602154	Simple and unspecified goiter	3	endocrine/metabolic	brown	TRUE
724.1	0.239368	0.248198	Disorders of sacrum	14	musculoskeletal	darkolivegreen	TRUE
110.2	0.00387593	0.982823	Dermatomycoses	1	infectious diseases	blue	TRUE
588	0.228567	0.000802592	Disorders resulting from impaired renal function	11	genitourinary	black	TRUE
420.2	0.0308763	0.753035	Pericarditis	8	circulatory system	red	TRUE
731.1	0.0551582	0.868003	Osteitis deformans [Paget's disease of bone]	14	musculoskeletal	darkolivegreen	TRUE
737.1	-0.580723	0.112236	Kyphosis (acquired)	14	musculoskeletal	darkolivegreen	FALSE
613.1	-0.57465	0.0388275	Inflammatory disease of breast	11	genitourinary	black	FALSE
54	0.102584	0.191796	Herpes simplex	1	infectious diseases	blue	TRUE
722.8	-0.248831	0.410179	Postlaminectomy syndrome	14	musculoskeletal	darkolivegreen	FALSE
575.6	0.28667	0.327364	Cholesterolosis of gallbladder	10	digestive	chartreuse4	TRUE
296.22	-0.0320322	0.513385	Major depressive disorder	5	mental disorders	magenta	FALSE
433.6	-0.0928508	0.577844	Acute	but ill-defined cerebrovascular disease	8	circulatory system	red	FALSE
481	0.249592	0.041754	Influenza	9	respiratory	coral4	TRUE
613.7	0.0331819	0.79404	Other signs and symptoms in breast	11	genitourinary	black	TRUE
523	-0.21619	0.251338	Gingival and periodontal diseases	10	digestive	chartreuse4	FALSE
255	0.0921518	0.344956	Disorders of adrenal glands	3	endocrine/metabolic	brown	TRUE
574.11	-0.199794	0.327079	Cholelithiasis with acute cholecystitis	10	digestive	chartreuse4	FALSE
136	0.505452	0.0570088	Other infectious and parasitic diseases	1	infectious diseases	blue	TRUE
735.1	0.227549	0.0927782	Flat foot	14	musculoskeletal	darkolivegreen	TRUE
191.1	0.499976	0.142895	Cancer of brain and nervous system	2	neoplasms	darkcyan	TRUE
364.51	-0.0699231	0.831359	Fuchs' dystrophy	7	sense organs	darkseagreen4	FALSE
204.4	0.0430487	0.834088	Multiple myeloma	2	neoplasms	darkcyan	TRUE
593.1	0.139294	0.175578	Gross hematuria	11	genitourinary	black	TRUE
742	-0.00194938	0.982086	Derangement of joint	non-traumatic	14	musculoskeletal	darkolivegreen	FALSE
704.11	0.031353	0.915211	Alopecia Areata	13	dermatologic	firebrick	TRUE
567	-0.111768	0.42469	Peritonitis and retroperitoneal infections	10	digestive	chartreuse4	FALSE
709	0.0824051	0.454307	Diffuse diseases of connective tissue	13	dermatologic	firebrick	TRUE
241.1	0.0943873	0.173342	Nontoxic uninodular goiter	3	endocrine/metabolic	brown	TRUE
360.2	-0.296281	0.395375	Progressive myopia	7	sense organs	darkseagreen4	FALSE
575.9	0.0613807	0.781765	Nonspecific abnormal findings on radiological and other examination of biliary tract	10	digestive	chartreuse4	TRUE
550.6	0.108007	0.33801	Incisional hernia	10	digestive	chartreuse4	TRUE
278	-0.0313648	0.380579	Overweight	obesity and other hyperalimentation	3	endocrine/metabolic	brown	FALSE
250	0.00508123	0.887192	Diabetes mellitus	3	endocrine/metabolic	brown	TRUE
772.1	-0.120529	0.530696	Muscular wasting and disuse atrophy	17	symptoms	purple	FALSE
681.5	0.258831	0.0113113	Cellulitis and abscess of leg	except foot	13	dermatologic	firebrick	TRUE
624	0.13629	0.107994	Symptoms involving female genital tract	11	genitourinary	black	TRUE
292.2	-0.0867185	0.620305	Mild cognitive impairment	5	mental disorders	magenta	FALSE
411.8	-0.0562856	0.531995	Other chronic ischemic heart disease	unspecified	8	circulatory system	red	FALSE
145	-0.0224373	0.933642	Cancer of mouth	2	neoplasms	darkcyan	FALSE
585.31	0.31434	0.0635315	Renal dialysis	11	genitourinary	black	TRUE
302.1	-0.162032	0.438926	Decreased libido	5	mental disorders	magenta	FALSE
415.1	0.0991653	0.177403	Acute pulmonary heart disease	8	circulatory system	red	TRUE
153.2	0.0135628	0.928259	Colon cancer	2	neoplasms	darkcyan	TRUE
465	0.00590743	0.894042	Acute upper respiratory infections of multiple or unspecified sites	9	respiratory	coral4	TRUE
743.4	-0.221672	0.357094	Stress fracture	14	musculoskeletal	darkolivegreen	FALSE
783	0.0540548	0.321926	Fever of unknown origin	17	symptoms	purple	TRUE
871	-0.00107328	0.98967	Open wounds of extremities	18	injuries & poisonings	gray50	FALSE
426.25	-0.0590127	0.863866	Other heart block	8	circulatory system	red	FALSE
709.7	-0.152353	0.399518	Unspecified diffuse connective tissue disease	13	dermatologic	firebrick	FALSE
379.4	0.111594	0.720937	Anomalies of pupillary function	7	sense organs	darkseagreen4	TRUE
656	-0.022433	0.856504	Other perinatal conditions of fetus or newborn	12	pregnancy complications	royalblue4	FALSE
727.6	-0.0694136	0.527444	Rupture of tendon	nontraumatic	14	musculoskeletal	darkolivegreen	FALSE
729.3	0.0254072	0.935826	Panniculitis	14	musculoskeletal	darkolivegreen	TRUE
443	-0.0721298	0.246479	Peripheral vascular disease	8	circulatory system	red	FALSE
456	-0.0263974	0.813048	Chronic venous insufficiency [CVI]	8	circulatory system	red	FALSE
250.4	-0.0128317	0.760461	Abnormal glucose	3	endocrine/metabolic	brown	FALSE
751	0.14539	0.249304	Genitourinary congenital anomalies	15	congenital anomalies	mediumspringgreen	TRUE
53	-0.0202194	0.836151	Herpes zoster	1	infectious diseases	blue	FALSE
365.1	-0.0368934	0.58762	Open-angle glaucoma	7	sense organs	darkseagreen4	FALSE
531	0.00832379	0.92404	Peptic ulcer (excl. esophageal)	10	digestive	chartreuse4	TRUE
172.22	0.0660958	0.828991	Squamous cell carcinoma	2	neoplasms	darkcyan	TRUE
689	0.0244541	0.80519	Disorder of skin and subcutaneous tissue NOS	13	dermatologic	firebrick	TRUE
296	-0.0310675	0.525604	Mood disorders	5	mental disorders	magenta	FALSE
352	0.0739774	0.555275	Disorders of other cranial nerves	6	neurological	darkblue	TRUE
580.14	0.693131	0.00291848	Chronic glomerulonephritis	NOS	11	genitourinary	black	TRUE
371.3	0.133308	0.174762	Inflammation of eyelids	7	sense organs	darkseagreen4	TRUE
274.2	-0.163564	0.368813	Crystal arthropathies	3	endocrine/metabolic	brown	FALSE
389.1	-0.10783	0.17846	Sensorineural hearing loss	7	sense organs	darkseagreen4	FALSE
425.8	0.161604	0.61357	Other cardiomyopathy	8	circulatory system	red	TRUE
741	-0.0139611	0.78023	Symptoms and disorders of the joints	14	musculoskeletal	darkolivegreen	FALSE
379.9	0.18533	0.214571	Pain	swelling or discharge of eye	7	sense organs	darkseagreen4	TRUE
285.22	-0.029511	0.878637	Anemia in neoplastic disease	4	hematopoietic	darkorange1	FALSE
53.1	-0.149123	0.490184	Herpes zoster with nervous system complications	1	infectious diseases	blue	FALSE
727.4	-0.0967302	0.452611	Ganglion and cyst of synovium	tendon	and bursa	14	musculoskeletal	darkolivegreen	FALSE
401	0.0447753	0.309241	Hypertension	8	circulatory system	red	TRUE
550	0.0304749	0.523975	Abdominal hernia	10	digestive	chartreuse4	TRUE
681.1	0.214594	0.199782	Cellulitis and abscess of fingers/toes	13	dermatologic	firebrick	TRUE
427.2	-0.10681	0.0484829	Atrial fibrillation and flutter	8	circulatory system	red	FALSE
480.5	-0.0229136	0.943126	Bronchopneumonia and lung abscess	9	respiratory	coral4	FALSE
526.9	-0.041752	0.904664	Jaw disease NOS	10	digestive	chartreuse4	FALSE
386	-0.020252	0.647082	Vertiginous syndromes and other disorders of vestibular system	7	sense organs	darkseagreen4	FALSE
275.6	0.0124989	0.884243	Hypercalcemia	3	endocrine/metabolic	brown	TRUE
569	0.109465	0.10246	Other disorders of intestine	10	digestive	chartreuse4	TRUE
747.2	0.272507	0.174934	Congenital anomalies of peripheral vascular system	15	congenital anomalies	mediumspringgreen	TRUE
395.2	0.00697846	0.930205	Nonrheumatic aortic valve disorders	8	circulatory system	red	TRUE
709.5	0.500156	0.173791	Dermatomyositis	13	dermatologic	firebrick	TRUE
750	0.025838	0.894777	Digestive congenital anomalies	15	congenital anomalies	mediumspringgreen	TRUE
513	-0.00712327	0.92911	Respiratory abnormalities	9	respiratory	coral4	FALSE
561	0.0178167	0.66738	Symptoms involving digestive system	10	digestive	chartreuse4	TRUE
496.2	0.131313	0.131919	Chronic bronchitis	9	respiratory	coral4	TRUE
41.12	0.220598	0.205546	Methicillin resistant Staphylococcus aureus	1	infectious diseases	blue	TRUE
279.11	0.106161	0.742402	Deficiency of humoral immunity	3	endocrine/metabolic	brown	TRUE
276.6	0.142453	0.0493636	Fluid overload	3	endocrine/metabolic	brown	TRUE
117	-0.199668	0.280766	Mycoses	1	infectious diseases	blue	FALSE
214.1	0.0122398	0.923825	Lipoma of skin and subcutaneous tissue	2	neoplasms	darkcyan	TRUE
707	-0.0333799	0.678218	Chronic ulcer of skin	13	dermatologic	firebrick	FALSE
362.27	0.148677	0.366866	Drusen (degenerative) of retina	7	sense organs	darkseagreen4	TRUE
565.1	0.00448728	0.966617	Anal and rectal polyp	10	digestive	chartreuse4	TRUE
411.4	0.0779124	0.102733	Coronary atherosclerosis	8	circulatory system	red	TRUE
594.2	0.641313	0.032252	Calculus of lower urinary tract	11	genitourinary	black	TRUE
292.11	-0.0726137	0.697201	Aphasia	5	mental disorders	magenta	FALSE
495.2	0.17552	0.0190761	Asthma with exacerbation	9	respiratory	coral4	TRUE
153	0.00938075	0.938196	Colorectal cancer	2	neoplasms	darkcyan	TRUE
8.52	-0.109162	0.425346	Intestinal infection due to C. difficile	1	infectious diseases	blue	FALSE
613.5	-0.0600223	0.4892	Mastodynia	11	genitourinary	black	FALSE
344	-0.351446	0.154642	Other paralytic syndromes	6	neurological	darkblue	FALSE
454.1	-0.0246883	0.839959	Varicose veins of lower extremity	8	circulatory system	red	FALSE
355.1	0.110539	0.287445	Chronic pain syndrome	6	neurological	darkblue	TRUE
420.3	-0.201323	0.12579	Endocarditis	8	circulatory system	red	FALSE
389.4	-0.110967	0.224278	Tinnitus	7	sense organs	darkseagreen4	FALSE
580.11	0.315097	0.274501	Proliferative glomerulonephritis	11	genitourinary	black	TRUE
362.23	0.142351	0.420747	Cystoid macular degeneration of retina	7	sense organs	darkseagreen4	TRUE
271.9	0.0959484	0.782947	Other disorders of carbohydrate transport and metabolism	3	endocrine/metabolic	brown	TRUE
713.5	0.376356	0.19928	Arthropathy associated with neurological disorders	14	musculoskeletal	darkolivegreen	TRUE
771.1	0.0177295	0.69315	Swelling of limb	17	symptoms	purple	TRUE
994.1	0.259828	0.201533	Systemic inflammatory response syndrome (SIRS)	18	injuries & poisonings	gray50	TRUE
79.1	-0.0605988	0.730812	Varicella infection	1	infectious diseases	blue	FALSE
316	-0.0643012	0.732685	Substance addiction and disorders	5	mental disorders	magenta	FALSE
279.7	0.0320022	0.887994	Other immunological findings	3	endocrine/metabolic	brown	TRUE
272.11	0.00372912	0.93467	Hypercholesterolemia	3	endocrine/metabolic	brown	TRUE
509.2	-0.0737618	0.695576	Respiratory insufficiency	9	respiratory	coral4	FALSE
327	-0.00507546	0.888985	Sleep disorders	6	neurological	darkblue	FALSE
38.3	0.0552164	0.530124	Bacteremia	1	infectious diseases	blue	TRUE
473	0.12345	0.140281	Diseases of the larynx and vocal cords	9	respiratory	coral4	TRUE
571	0.100759	0.0724613	Chronic liver disease and cirrhosis	10	digestive	chartreuse4	TRUE
740.11	-0.025542	0.541962	Osteoarthrosis	localized	primary	14	musculoskeletal	darkolivegreen	FALSE
529	0.339305	0.117726	Diseases and other conditions of the tongue	10	digestive	chartreuse4	TRUE
131	-0.0361233	0.753293	Protozoan infection	1	infectious diseases	blue	FALSE
474	-0.029749	0.826782	Acute and chronic tonsillitis	9	respiratory	coral4	FALSE
227.1	0.349588	0.0334854	Benign neoplasm of adrenal gland	2	neoplasms	darkcyan	TRUE
70.2	0.0738056	0.581767	Viral hepatitis B	1	infectious diseases	blue	TRUE
506	0.0975016	0.355627	Empyema and pneumothorax	9	respiratory	coral4	TRUE
531.2	0.0504582	0.676828	Gastric ulcer	10	digestive	chartreuse4	TRUE
727.1	0.0435125	0.536653	Synovitis and tenosynovitis	14	musculoskeletal	darkolivegreen	TRUE
353	0.0473157	0.824071	Nerve root and plexus disorders	6	neurological	darkblue	TRUE
246.7	-0.0936232	0.566479	Abnormal results of function study of thyroid	3	endocrine/metabolic	brown	FALSE
536.7	-0.129553	0.626219	Complications of gastrostomy	colostomy and enterostomy	10	digestive	chartreuse4	FALSE
433.3	-0.013201	0.862863	Cerebral ischemia	8	circulatory system	red	FALSE
381	0.0649002	0.480026	Otitis media and Eustachian tube disorders	7	sense organs	darkseagreen4	TRUE
579	0.108881	0.128335	Other symptoms involving abdomen and pelvis	10	digestive	chartreuse4	TRUE
714	-0.0496276	0.573767	Rheumatoid arthritis and other inflammatory polyarthropathies	14	musculoskeletal	darkolivegreen	FALSE
70	0.0326661	0.598328	Viral hepatitis	1	infectious diseases	blue	TRUE
260	-0.0776903	0.212428	Protein-calorie malnutrition	3	endocrine/metabolic	brown	FALSE
250.7	-0.0649892	0.353006	Diabetic retinopathy	3	endocrine/metabolic	brown	FALSE
477	0.0435861	0.697076	Epistaxis or throat hemorrhage	9	respiratory	coral4	TRUE
158	-0.00301012	0.98424	Neoplasm of unspecified nature of digestive system	2	neoplasms	darkcyan	FALSE
327.1	0.0275622	0.772035	Hypersomnia	6	neurological	darkblue	TRUE
556.1	0.0263057	0.863121	Ulceration of intestine	10	digestive	chartreuse4	TRUE
519.8	-0.201983	0.216176	Other diseases of respiratory system	NEC	9	respiratory	coral4	FALSE
170	-0.08178	0.674296	Cancer of bone and connective tissue	2	neoplasms	darkcyan	FALSE
327.4	-0.0352521	0.527639	Insomnia	6	neurological	darkblue	FALSE
695.41	0.00829206	0.958648	Cutaneous lupus erythematosus	13	dermatologic	firebrick	TRUE
427.8	-0.0209385	0.860591	Sinoatrial node dysfunction (Bradycardia)	8	circulatory system	red	FALSE
425	0.00626471	0.904039	Cardiomyopathy	8	circulatory system	red	TRUE
496.21	0.0706839	0.480825	Obstructive chronic bronchitis	9	respiratory	coral4	TRUE
752	0.24606	0.336467	Nervous system congenital anomalies	15	congenital anomalies	mediumspringgreen	TRUE
963	0.255642	0.07862	Poisoning by primarily systemic agents	18	injuries & poisonings	gray50	TRUE
374.6	-0.0732459	0.807836	Dermatochalasis	7	sense organs	darkseagreen4	FALSE
722.9	0.0535396	0.714286	Other and unspecified disc disorder	14	musculoskeletal	darkolivegreen	TRUE
362.21	0.158329	0.672397	Macular degeneration	dry	7	sense organs	darkseagreen4	TRUE
225	-0.022528	0.906035	Benign neoplasm of brain and other parts of nervous system	2	neoplasms	darkcyan	FALSE
751.2	0.178236	0.194079	Congenital anomalies of urinary system	15	congenital anomalies	mediumspringgreen	TRUE
754	-0.0849511	0.794304	Congenital musculoskeletal deformities of spine	15	congenital anomalies	mediumspringgreen	FALSE
747.11	0.149594	0.362779	Cardiac shunt/ heart septal defect	15	congenital anomalies	mediumspringgreen	TRUE
613.8	0.395317	0.0627455	Other specified disorders of breast	11	genitourinary	black	TRUE
604	-0.179637	0.275018	Disorders of penis	11	genitourinary	black	FALSE
337.1	0.0134611	0.971276	Peripheral autonomic neuropathy	6	neurological	darkblue	TRUE
350.1	-0.085815	0.25714	Abnormal involuntary movements	6	neurological	darkblue	FALSE
415	0.0448853	0.374468	Pulmonary heart disease	8	circulatory system	red	TRUE
70.3	0.0136809	0.852911	Viral hepatitis C	1	infectious diseases	blue	TRUE
362.7	-0.375368	0.205697	Hereditary retinal dystrophies	7	sense organs	darkseagreen4	FALSE
110.1	-0.0640013	0.278264	Dermatophytosis	1	infectious diseases	blue	FALSE
418.1	0.065831	0.517266	Precordial pain	8	circulatory system	red	TRUE
530.12	-0.052169	0.853024	Ulcer of esophagus	10	digestive	chartreuse4	FALSE
288.3	-0.106307	0.708898	Eosinophilia	4	hematopoietic	darkorange1	FALSE
573.5	-0.199327	0.286411	Jaundice (not of newborn)	10	digestive	chartreuse4	FALSE
738.4	0.0895417	0.38025	Acquired spondylolisthesis	14	musculoskeletal	darkolivegreen	TRUE
280.1	0.0567076	0.215385	Iron deficiency anemias	unspecified or not due to blood loss	4	hematopoietic	darkorange1	TRUE
853	0.0919882	0.793251	Complication of colostomy or enterostomy	18	injuries & poisonings	gray50	TRUE
788	-0.106281	0.0563812	Syncope and collapse	17	symptoms	purple	FALSE
871.2	-0.0463144	0.809435	Open wound of finger(s)	18	injuries & poisonings	gray50	FALSE
598	0.105043	0.196699	Abnormal findings on examination of urine	11	genitourinary	black	TRUE
613	-0.0296901	0.658473	Other nonmalignant breast conditions	11	genitourinary	black	FALSE
789	0.0811987	0.0626643	Nausea and vomiting	17	symptoms	purple	TRUE
521	-0.0424278	0.724659	Diseases of hard tissues of teeth	10	digestive	chartreuse4	FALSE
696	0.0596592	0.664234	Psoriasis and related disorders	13	dermatologic	firebrick	TRUE
211	0.0653006	0.522015	Benign neoplasm of other parts of digestive system	2	neoplasms	darkcyan	TRUE
287.32	0.405586	0.221472	Secondary thrombocytopenia	4	hematopoietic	darkorange1	TRUE
112	0.0318546	0.595824	Candidiasis	1	infectious diseases	blue	TRUE
771.2	-0.0220778	0.869551	Cramp of limb	17	symptoms	purple	FALSE
539	0.0946914	0.0296336	Bariatric surgery	10	digestive	chartreuse4	TRUE
594.8	0.405811	0.256009	Renal colic	11	genitourinary	black	TRUE
577	0.109711	0.188667	Diseases of pancreas	10	digestive	chartreuse4	TRUE
339	-0.015459	0.706177	Other headache syndromes	6	neurological	darkblue	FALSE
769	0.33251	0.277708	Nonallopathic lesions NEC	17	symptoms	purple	TRUE
727.2	0.506155	0.0313342	Bursitis disorders	14	musculoskeletal	darkolivegreen	TRUE
281	0.106395	0.368437	Other deficiency anemia	4	hematopoietic	darkorange1	TRUE
429.2	0.19993	0.0450542	Abnormal function study of cardiovascular system	8	circulatory system	red	TRUE
741.2	-0.10268	0.53757	Stiffness of joint	14	musculoskeletal	darkolivegreen	FALSE
380	0.0106695	0.876912	Disorders of external ear	7	sense organs	darkseagreen4	TRUE
286.8	0.038622	0.810362	Hypercoagulable state	4	hematopoietic	darkorange1	TRUE
316.1	0.298427	0.21509	Polyneuropathy due to drugs	5	mental disorders	magenta	TRUE
401.21	-0.0443417	0.469549	Hypertensive heart disease	8	circulatory system	red	FALSE
963.1	0.248033	0.08997	Antineoplastic and immunosuppressive drugs causing adverse effects	18	injuries & poisonings	gray50	TRUE
442.1	-0.0489796	0.626185	Aortic aneurysm	8	circulatory system	red	FALSE
41	-0.00215405	0.964616	Bacterial infection NOS	1	infectious diseases	blue	FALSE
687.1	0.00095189	0.985812	Rash and other nonspecific skin eruption	13	dermatologic	firebrick	TRUE
739	0.0687431	0.69965	Contracture of joint	14	musculoskeletal	darkolivegreen	TRUE
585.32	0.332326	5.17834e-09	End stage renal disease	11	genitourinary	black	TRUE
416	0.102635	0.0324648	Cardiomegaly	8	circulatory system	red	TRUE
704	0.111159	0.117009	Diseases of hair and hair follicles	13	dermatologic	firebrick	TRUE
496.3	0.0355069	0.824222	Bronchiectasis	9	respiratory	coral4	TRUE
440.21	-0.143956	0.350433	Atherosclerosis of native arteries of the extremities with ulceration or gangrene	8	circulatory system	red	FALSE
537	0.129171	0.0435867	Other disorders of stomach and duodenum	10	digestive	chartreuse4	TRUE
509.3	-0.376742	0.250374	Pulmonary insufficiency or respiratory failure following trauma and surgery	9	respiratory	coral4	FALSE
474.1	-0.0856862	0.778888	Acute tonsillitis	9	respiratory	coral4	FALSE
706.2	-0.133621	0.153569	Sebaceous cyst	13	dermatologic	firebrick	FALSE
364.1	0.384728	0.203149	Corneal opacity	7	sense organs	darkseagreen4	TRUE
287.1	0.12234	0.667694	Spontaneous ecchymoses	4	hematopoietic	darkorange1	TRUE
527	0.0464165	0.673018	Diseases of the salivary glands	10	digestive	chartreuse4	TRUE
394.2	0.045041	0.724819	Mitral valve disease	8	circulatory system	red	TRUE
271.3	-0.0439283	0.319407	Intestinal disaccharidase deficiencies and disaccharide malabsorption	3	endocrine/metabolic	brown	FALSE
612.1	0.25954	0.304524	Galactorrhea	11	genitourinary	black	TRUE
165	-0.039024	0.725419	Cancer within the respiratory system	2	neoplasms	darkcyan	FALSE
743.1	-0.0920676	0.288631	Osteoporosis	14	musculoskeletal	darkolivegreen	FALSE
428.2	-0.125498	0.169297	Heart failure NOS	8	circulatory system	red	FALSE
433.5	-0.0191666	0.887254	Cerebral aneurysm	8	circulatory system	red	FALSE
500	0.386866	0.104192	Lung disease due to external agents	9	respiratory	coral4	TRUE
717	-0.269687	0.29885	Polymyalgia Rheumatica	14	musculoskeletal	darkolivegreen	FALSE
112.3	0.0573888	0.730997	Candidiasis of skin and nails	1	infectious diseases	blue	TRUE
189.1	0.0948574	0.413486	Cancer of kidney and renal pelvis	2	neoplasms	darkcyan	TRUE
930	0.269478	0.270121	Allergic reaction to food	18	injuries & poisonings	gray50	TRUE
368.2	-0.0280671	0.853125	Diplopia and disorders of binocular vision	7	sense organs	darkseagreen4	FALSE
259	0.263145	0.124022	Other endocrine disorders	3	endocrine/metabolic	brown	TRUE
426.2	0.0489102	0.571382	Atrioventricular [AV] block	8	circulatory system	red	TRUE
459.9	-0.338326	0.021862	Circulatory disease NEC	8	circulatory system	red	FALSE
728	0.0497051	0.583524	Disorders of muscle	ligament	and fascia	14	musculoskeletal	darkolivegreen	TRUE
41.2	-0.042791	0.720266	Streptococcus infection	1	infectious diseases	blue	FALSE
185	0.0169344	0.834187	Cancer of prostate	2	neoplasms	darkcyan	TRUE
580.2	0.389227	0.0251378	Nephrotic syndrome without mention of glomerulonephritis	11	genitourinary	black	TRUE
427.5	-0.0307817	0.688351	Arrhythmia (cardiac) NOS	8	circulatory system	red	FALSE
378.1	-0.077284	0.733701	Strabismus (not specified as paralytic)	7	sense organs	darkseagreen4	FALSE
512	0.0266824	0.473913	Other symptoms of respiratory system	9	respiratory	coral4	TRUE
368.1	0.0742043	0.746338	Amblyopia	7	sense organs	darkseagreen4	TRUE
358	0.429378	0.187372	Myoneural disorders	6	neurological	darkblue	TRUE
327.7	-0.0030423	0.979382	Sleep related movement disorders	6	neurological	darkblue	FALSE
260.3	-0.0397209	0.820161	Adult failure to thrive	3	endocrine/metabolic	brown	FALSE
291.8	0.0929689	0.53501	Alteration of consciousness	5	mental disorders	magenta	TRUE
371.2	0.0656848	0.716465	Conjunctivitis	noninfectious	7	sense organs	darkseagreen4	TRUE
702	-0.119522	0.320676	Degenerative skin conditions and other dermatoses	13	dermatologic	firebrick	FALSE
720	-0.0131088	0.831638	Spinal stenosis	14	musculoskeletal	darkolivegreen	FALSE
278.1	-0.0241936	0.499274	Obesity	3	endocrine/metabolic	brown	FALSE
212	-0.200977	0.39659	Benign neoplasm of respiratory and intrathoracic organs	2	neoplasms	darkcyan	FALSE
495.1	0.298078	0.25381	Chronic obstructive asthma	9	respiratory	coral4	TRUE
368	0.0666698	0.266207	Visual disturbances	7	sense organs	darkseagreen4	TRUE
362	0.0162328	0.810299	Other retinal disorders	7	sense organs	darkseagreen4	TRUE
458	-0.00113481	0.986043	Hypotension	8	circulatory system	red	FALSE
559	0.36219	0.190874	Ileostomy status	10	digestive	chartreuse4	TRUE
509.1	-0.00273702	0.970504	Respiratory failure	9	respiratory	coral4	FALSE
286.9	0.0551387	0.621195	Abnormal coagulation profile	4	hematopoietic	darkorange1	TRUE
596.5	-0.0278017	0.784253	Functional disorders of bladder	11	genitourinary	black	FALSE
705	0.0298514	0.72245	Disorders of sweat glands	13	dermatologic	firebrick	TRUE
217	-1.29358	0.0218731	Vascular hamartomas and non-neoplastic nevi	2	neoplasms	darkcyan	FALSE
695.4	0.0283138	0.785444	Lupus (localized and systemic)	13	dermatologic	firebrick	TRUE
516.1	0.0967654	0.452393	Hemoptysis	9	respiratory	coral4	TRUE
592.11	0.119799	0.328862	Acute cystitis	11	genitourinary	black	TRUE
782.6	0.14435	0.319118	Pallor and flushing	17	symptoms	purple	TRUE
726	-0.0383493	0.382707	Peripheral enthesopathies and allied syndromes	14	musculoskeletal	darkolivegreen	FALSE
317	-0.216744	0.142656	Alcohol-related disorders	5	mental disorders	magenta	FALSE
575.8	0.143617	0.273691	Other disorders of biliary tract	10	digestive	chartreuse4	TRUE
276.11	0.237559	0.117605	Hyperosmolality and/or hypernatremia	3	endocrine/metabolic	brown	TRUE
702.2	-0.192289	0.126514	Seborrheic keratosis	13	dermatologic	firebrick	FALSE
564	0.0871118	0.163943	Functional digestive disorders	10	digestive	chartreuse4	TRUE
78	-0.0205292	0.818043	Viral warts & HPV	1	infectious diseases	blue	FALSE
374	0.0321589	0.724224	Other disorders of eyelids	7	sense organs	darkseagreen4	TRUE
575.1	-0.0986095	0.74066	Cholangitis	10	digestive	chartreuse4	FALSE
340.1	-0.164288	0.217999	Migrain with aura	6	neurological	darkblue	FALSE
227.3	-0.0390629	0.8281	Benign neoplasm of pituitary gland and craniopharyngeal duct (pouch)	2	neoplasms	darkcyan	FALSE
327.6	0.462674	0.00106972	Circadian rhythm sleep disorder	6	neurological	darkblue	TRUE
580.1	0.487285	0.000219657	Glomerulonephritis	11	genitourinary	black	TRUE
287.3	-0.0630033	0.367892	Thrombocytopenia	4	hematopoietic	darkorange1	FALSE
619	0.019991	0.726736	Noninflammatory female genital disorders	11	genitourinary	black	TRUE
747.12	0.203639	0.408088	Valvular heart disease/ heart chambers	15	congenital anomalies	mediumspringgreen	TRUE
427.12	-0.0850511	0.237529	Paroxysmal ventricular tachycardia	8	circulatory system	red	FALSE
519.1	-0.107852	0.738977	Tracheostomy complications	9	respiratory	coral4	FALSE
290.11	0.0798942	0.786119	Alzheimer's disease	5	mental disorders	magenta	TRUE
250.25	-0.00644707	0.952578	Diabetes type 2 with peripheral circulatory disorders	3	endocrine/metabolic	brown	FALSE
749	0.200472	0.534087	Congenital anomalies of face and neck	15	congenital anomalies	mediumspringgreen	TRUE
279	0.138347	0.0326789	Disorders involving the immune mechanism	3	endocrine/metabolic	brown	TRUE
525.1	0.00269392	0.99395	Loss of teeth or edentulism	10	digestive	chartreuse4	TRUE
513.8	0.0482936	0.705958	Disorders of diaphragm	9	respiratory	coral4	TRUE
327.71	0.0662231	0.64095	Restless legs syndrome	6	neurological	darkblue	TRUE
452	0.0814749	0.166292	Other venous embolism and thrombosis	8	circulatory system	red	TRUE
429.1	-0.209356	0.137201	Heart transplant/surgery	8	circulatory system	red	FALSE
338.2	0.0166276	0.672756	Chronic pain	6	neurological	darkblue	TRUE
649	-0.0898839	0.23899	Other conditions or status of the mother complicating pregnancy	childbirth	or the puerperium	12	pregnancy complications	royalblue4	FALSE
454.11	0.0266979	0.84595	Varicose veins of lower extremity	symptomtic	8	circulatory system	red	TRUE
250.41	-0.145462	0.102182	Impaired fasting glucose	3	endocrine/metabolic	brown	FALSE
430.2	0.158893	0.327561	Intracerebral hemorrhage	8	circulatory system	red	TRUE
585.4	0.115146	0.131107	Chronic kidney disease	Stage I or II	11	genitourinary	black	TRUE
509.8	-0.0028456	0.963754	Dependence on respirator [Ventilator] or supplemental oxygen	9	respiratory	coral4	FALSE
450	0.145421	0.236459	Noninfectious disorders of lymphatic channels	8	circulatory system	red	TRUE
430	0.108002	0.337678	Intracranial hemorrhage	8	circulatory system	red	TRUE
575.7	-0.011512	0.927242	Other disorders of gallbladder	10	digestive	chartreuse4	FALSE
279.8	-0.166757	0.651677	Other specified disorders involving the immune mechanism	3	endocrine/metabolic	brown	FALSE
475.9	-0.022315	0.838178	Postnasal drip	9	respiratory	coral4	FALSE
722.7	-0.0354467	0.866156	Intervertebral disc disorder with myelopathy	14	musculoskeletal	darkolivegreen	FALSE
637	-0.625606	0.0188788	Short gestation; low birth weight; and fetal growth retardation	12	pregnancy complications	royalblue4	FALSE
379.1	-0.0780478	0.738879	Scleritis and episcleritis	7	sense organs	darkseagreen4	FALSE
455	-0.0555157	0.293996	Hemorrhoids	8	circulatory system	red	FALSE
193	0.158769	0.280558	Thyroid cancer	2	neoplasms	darkcyan	TRUE
427.6	-0.109637	0.128016	Premature beats	8	circulatory system	red	FALSE
721.2	-0.0963661	0.493375	Spondylosis with myelopathy	14	musculoskeletal	darkolivegreen	FALSE
442.2	0.0979438	0.753533	Aneurysm of iliac artery	8	circulatory system	red	TRUE
375.2	0.451109	0.0250206	Epiphora	7	sense organs	darkseagreen4	TRUE
480.1	0.0868031	0.458188	Bacterial pneumonia	9	respiratory	coral4	TRUE
756	0.222952	0.105614	Other congenital musculoskeletal anomalies	15	congenital anomalies	mediumspringgreen	TRUE
244.2	0.0298636	0.762662	Acquired hypothyroidism	3	endocrine/metabolic	brown	TRUE
503	0.0983419	0.155633	Pulmonary congestion and hypostasis	9	respiratory	coral4	TRUE
573.3	0.219988	0.075497	Hepatomegaly	10	digestive	chartreuse4	TRUE
337	0.305699	0.285242	Disorders of the autonomic nervous system	6	neurological	darkblue	TRUE
649.1	-0.160717	0.149722	Diabetes or abnormal glucose tolerance complicating pregnancy	12	pregnancy complications	royalblue4	FALSE
560.3	-0.144943	0.636107	Peritoneal or intestinal adhesions	10	digestive	chartreuse4	FALSE
560.4	0.11286	0.29251	Other intestinal obstruction	10	digestive	chartreuse4	TRUE
760	-0.00802495	0.827221	Back pain	17	symptoms	purple	FALSE
585.34	0.139061	0.0436217	Chronic Kidney Disease	Stage IV	11	genitourinary	black	TRUE
550.1	-0.189755	0.0711525	Inguinal hernia	10	digestive	chartreuse4	FALSE
367	0.0299176	0.529918	Disorders of refraction and accommodation; blindness and low vision	7	sense organs	darkseagreen4	TRUE
386.2	-0.062516	0.634564	Peripheral or central vertigo	7	sense organs	darkseagreen4	FALSE
735	-0.031421	0.636548	Acquired foot deformities	14	musculoskeletal	darkolivegreen	FALSE
317.11	-0.345673	0.0820609	Alcoholic liver damage	5	mental disorders	magenta	FALSE
252	0.187784	0.0213235	Disorders of parathyroid gland	3	endocrine/metabolic	brown	TRUE
577.3	-0.086676	0.585583	Cyst and pseudocyst of pancreas	10	digestive	chartreuse4	FALSE
110.12	0.0458976	0.676099	Althete's foot	1	infectious diseases	blue	TRUE
270	0.0132432	0.892521	Disorders of protein plasma/amino-acid transport and metabolism	3	endocrine/metabolic	brown	TRUE
711.1	0.49992	0.0174188	Pyogenic arthritis	14	musculoskeletal	darkolivegreen	TRUE
790.1	-0.160124	0.329941	Elevated sedimentation rate	17	symptoms	purple	FALSE
580.31	0.215752	0.0950934	Nephritis and nephropathy in diseases classified elsewhere	11	genitourinary	black	TRUE
476	-0.033789	0.421587	Allergic rhinitis	9	respiratory	coral4	FALSE
281.1	0.0853554	0.529171	Megaloblastic anemia	4	hematopoietic	darkorange1	TRUE
790.6	0.0108487	0.820418	Other abnormal blood chemistry	17	symptoms	purple	TRUE
245.2	-0.0911871	0.687894	Chronic thyroiditis	3	endocrine/metabolic	brown	FALSE
433.21	-0.0734249	0.213202	Cerebral artery occlusion	with cerebral infarction	8	circulatory system	red	FALSE
578	0.0394453	0.442112	Gastrointestinal hemorrhage	10	digestive	chartreuse4	TRUE
591	0.0312111	0.529057	Urinary tract infection	11	genitourinary	black	TRUE
253.1	-0.172563	0.430272	Pituitary hyperfunction	3	endocrine/metabolic	brown	FALSE
574.2	-0.0697044	0.699446	Calculus of bile duct	10	digestive	chartreuse4	FALSE
213	-0.0795407	0.784358	Benign neoplasm of bone and articular cartilage	2	neoplasms	darkcyan	FALSE
401.3	0.121354	0.0645486	Other hypertensive complications	8	circulatory system	red	TRUE
798	-0.0245921	0.528988	Malaise and fatigue	17	symptoms	purple	FALSE
261	0.0103321	0.799311	Vitamin deficiency	3	endocrine/metabolic	brown	TRUE
381.9	0.107639	0.782112	Otorrhea	7	sense organs	darkseagreen4	TRUE
226	-0.00498546	0.988178	Benign neoplasm of thyroid glands	2	neoplasms	darkcyan	FALSE
733.8	0.174107	0.465322	Malunion and nonunion of fracture	14	musculoskeletal	darkolivegreen	TRUE
341	0.0275438	0.939482	Other demyelinating diseases of central nervous system	6	neurological	darkblue	TRUE
250.13	-0.125723	0.527421	Type 1 diabetes with ophthalmic manifestations	3	endocrine/metabolic	brown	FALSE
352.1	-0.186194	0.39037	Trigeminal nerve disorders [CN5]	6	neurological	darkblue	FALSE
415.11	0.0987602	0.181084	Pulmonary embolism and infarction	acute	8	circulatory system	red	TRUE
994	0.0475124	0.506672	Sepsis and SIRS	18	injuries & poisonings	gray50	TRUE
427.1	-0.0826108	0.164637	Paroxysmal tachycardia	unspecified	8	circulatory system	red	FALSE
513.4	-0.10724	0.707706	Hyperventilation	9	respiratory	coral4	FALSE
249	0.00010029	0.998924	Secondary diabetes mellitus	3	endocrine/metabolic	brown	TRUE
743.21	-0.398998	0.134604	Pathologic fracture of vertebrae	14	musculoskeletal	darkolivegreen	FALSE
90.3	-0.289212	0.388704	Venereal diseases due to Chlamydia trachomatis	1	infectious diseases	blue	FALSE
537.1	0.0174555	0.938728	Lesions of stomach and duodenum	10	digestive	chartreuse4	TRUE
800.2	0.244119	0.308575	Fracture of unspecified part of femur	18	injuries & poisonings	gray50	TRUE
348.2	0.168683	0.231323	Cerebral edema and compression of brain	6	neurological	darkblue	TRUE
355	0.0945667	0.308752	Complex regional/central pain syndrome	6	neurological	darkblue	TRUE
790.8	0.613046	0.0725638	Elevated C-reactive protein (CRP)	17	symptoms	purple	TRUE
949	0.142344	0.11993	Allergies	other	18	injuries & poisonings	gray50	TRUE
274.1	0.0754816	0.231171	Gout	3	endocrine/metabolic	brown	TRUE
288	0.0468743	0.398686	Diseases of white blood cells	4	hematopoietic	darkorange1	TRUE
296.2	-0.0320322	0.513385	Depression	5	mental disorders	magenta	FALSE
540.1	0.358584	0.0747349	Appendicitis	10	digestive	chartreuse4	TRUE
530.3	0.442192	0.00231083	Stricture and stenosis of esophagus	10	digestive	chartreuse4	TRUE
90	-0.125881	0.109994	Sexually transmitted infections (not HIV or hepatitis)	1	infectious diseases	blue	FALSE
255.11	0.255515	0.511694	Cushing's syndrome	3	endocrine/metabolic	brown	TRUE
495	0.0407666	0.331298	Asthma	9	respiratory	coral4	TRUE
686.3	0.0904646	0.765636	Pilonidal cyst	13	dermatologic	firebrick	TRUE
250.23	-0.0662559	0.346027	Type 2 diabetes with ophthalmic manifestations	3	endocrine/metabolic	brown	FALSE
250.15	-0.0797538	0.816546	Diabetes type 1 with peripheral circulatory disorders	3	endocrine/metabolic	brown	FALSE
189.21	0.39255	0.010179	Malignant neoplasm of bladder	2	neoplasms	darkcyan	TRUE
426.24	-0.0654686	0.651516	Atrioventricular block	complete	8	circulatory system	red	FALSE
728.7	0.0871389	0.384376	Fasciitis	14	musculoskeletal	darkolivegreen	TRUE
340	-0.0231858	0.705167	Migraine	6	neurological	darkblue	FALSE
871.1	0.318077	0.214782	Open wound of hand except finger(s)	18	injuries & poisonings	gray50	TRUE
327.5	-0.644962	0.0460238	Parasomnia	6	neurological	darkblue	FALSE
480.2	-0.14436	0.28781	Viral pneumonia	9	respiratory	coral4	FALSE
290	0.0962051	0.626202	Delirium dementia and amnestic and other cognitive disorders	5	mental disorders	magenta	TRUE
753	-0.176096	0.57215	Congenital anomalies of the eye	15	congenital anomalies	mediumspringgreen	FALSE
283	0.499892	0.132631	Acquired hemolytic anemias	4	hematopoietic	darkorange1	TRUE
440.9	0.053934	0.600339	Atherosclerosis of aorta	8	circulatory system	red	TRUE
585.2	0.192004	0.0715409	Renal failure NOS	11	genitourinary	black	TRUE
870.3	-0.314805	0.0863998	Other open wound of head and face	18	injuries & poisonings	gray50	FALSE
612.2	0.287369	0.0385234	Hypertrophy of breast (Gynecomastia)	11	genitourinary	black	TRUE
41.9	-0.240707	0.341756	Infection with drug-resistant microorganisms	1	infectious diseases	blue	FALSE
530	0.037661	0.303975	Diseases of esophagus	10	digestive	chartreuse4	TRUE
578.2	0.101375	0.12445	Blood in stool	10	digestive	chartreuse4	TRUE
695.9	0.266653	0.152468	Unspecified erythematous condition	13	dermatologic	firebrick	TRUE
555.2	0.0220447	0.897411	Ulcerative colitis	10	digestive	chartreuse4	TRUE
282.8	0.0538071	0.708347	Other hemoglobinopathies	4	hematopoietic	darkorange1	TRUE
433.1	0.126847	0.0687362	Occlusion and stenosis of precerebral arteries	8	circulatory system	red	TRUE
38	0.0396839	0.534917	Septicemia	1	infectious diseases	blue	TRUE
771	-0.00830287	0.838866	Musculoskeletal symptoms referable to limbs	17	symptoms	purple	FALSE
871.4	0.0929708	0.782312	Open wound of toe(s)	18	injuries & poisonings	gray50	TRUE
458.1	-0.0720482	0.625263	Orthostatic hypotension	8	circulatory system	red	FALSE
458.9	0.0100347	0.889326	Hypotension NOS	8	circulatory system	red	TRUE
765	0.00269185	0.970943	Cervical radiculitis	17	symptoms	purple	TRUE
394.7	-0.0597032	0.634887	Disease of tricuspid valve	8	circulatory system	red	FALSE
117.4	-0.17528	0.574805	Aspergillosis	1	infectious diseases	blue	FALSE
695.3	-0.619805	0.0521544	Rosacea	13	dermatologic	firebrick	FALSE
285.1	0.0274719	0.758014	Acute posthemorrhagic anemia	4	hematopoietic	darkorange1	TRUE
90.2	0.0909083	0.666093	Gonococcal infections	1	infectious diseases	blue	TRUE
479	-0.0613547	0.299374	Other upper respiratory disease	9	respiratory	coral4	FALSE
442.8	0.132284	0.495836	Aneurysm of other specified artery	8	circulatory system	red	TRUE
459	-0.0874793	0.382706	Other disorders of circulatory system	8	circulatory system	red	FALSE
747.13	-0.681467	0.0131406	Congenital anomalies of great vessels	15	congenital anomalies	mediumspringgreen	FALSE
870	-0.218247	0.0350537	Open wounds of head; neck; and trunk	18	injuries & poisonings	gray50	FALSE
289	0.0767735	0.152811	Other diseases of blood and blood-forming organs	4	hematopoietic	darkorange1	TRUE
198.5	-0.157341	0.421924	Secondary malignancy of brain/spine	2	neoplasms	darkcyan	FALSE
297	-0.142622	0.639279	Suicidal ideation or attempt	5	mental disorders	magenta	FALSE
172	-0.252658	0.160541	Skin cancer	2	neoplasms	darkcyan	FALSE
562.2	0.0397603	0.722943	Diverticulitis	10	digestive	chartreuse4	TRUE
946	0.352124	0.0230704	Anaphylactic shock NOS	18	injuries & poisonings	gray50	TRUE
706.8	-0.15364	0.162291	Other specified diseases of sebaceous glands	13	dermatologic	firebrick	FALSE
681	0.119269	0.0267159	Superficial cellulitis and abscess	13	dermatologic	firebrick	TRUE
496.1	-0.136518	0.0706367	Emphysema	9	respiratory	coral4	FALSE
513.3	-0.035939	0.766384	Hypoventilation	9	respiratory	coral4	FALSE
8.6	0.311333	0.188973	Viral Enteritis	1	infectious diseases	blue	TRUE
556	0.0075562	0.957165	Ulceration of the lower GI tract	10	digestive	chartreuse4	TRUE
275.53	0.303279	0.000162803	Disorders of phosphorus metabolism	3	endocrine/metabolic	brown	TRUE
798.1	-0.171482	0.295676	Chronic fatigue syndrome	17	symptoms	purple	FALSE
323	-0.0553809	0.874181	Encephalitis	6	neurological	darkblue	FALSE
227.2	0.13828	0.652536	Benign neoplasm of parathyroid gland	2	neoplasms	darkcyan	TRUE
442.4	-0.191877	0.577631	Arterial dissection	8	circulatory system	red	FALSE
411	0.0482888	0.276705	Ischemic Heart Disease	8	circulatory system	red	TRUE
380.4	-0.0312293	0.685789	Impacted cerumen	7	sense organs	darkseagreen4	FALSE
306	0.0848995	0.441568	Other mental disorder	5	mental disorders	magenta	TRUE
740.9	-0.0339628	0.459817	Osteoarthrosis NOS	14	musculoskeletal	darkolivegreen	FALSE
710.12	-0.016838	0.909697	Chronic osteomyelitis	14	musculoskeletal	darkolivegreen	FALSE
504.1	-0.536739	0.0375648	Idiopathic fibrosing alveolitis	9	respiratory	coral4	FALSE
350.6	-0.0658379	0.668568	Disturbances of sensation of smell and taste	6	neurological	darkblue	FALSE
770	-0.100892	0.0683723	Myalgia and myositis unspecified	17	symptoms	purple	FALSE
276.12	0.0472667	0.573165	Hyposmolality and/or hyponatremia	3	endocrine/metabolic	brown	TRUE
513.31	-0.0390161	0.874428	Apnea	9	respiratory	coral4	FALSE
464	0.17237	0.0182137	Acute sinusitis	9	respiratory	coral4	TRUE
713	0.419586	0.105391	Arthropathy associated with other disorders classified elsewhere	14	musculoskeletal	darkolivegreen	TRUE
401.1	0.0500411	0.252511	Essential hypertension	8	circulatory system	red	TRUE
288.11	0.0227656	0.857595	Neutropenia	4	hematopoietic	darkorange1	TRUE
386.9	-0.0213495	0.635107	Dizziness and giddiness (Light-headedness and vertigo)	7	sense organs	darkseagreen4	FALSE
522.5	-0.0726709	0.65384	Periapical abscess	10	digestive	chartreuse4	FALSE
530.2	-0.014898	0.893933	Esophageal bleeding (varices/hemorrhage)	10	digestive	chartreuse4	FALSE
427.9	0.0283485	0.575027	Palpitations	8	circulatory system	red	TRUE
150	0.509235	0.167371	Cancer of esophagus	2	neoplasms	darkcyan	TRUE
367.1	-0.0339874	0.593733	Myopia	7	sense organs	darkseagreen4	FALSE
573.4	-0.330633	0.297808	Acute and subacute necrosis of liver	10	digestive	chartreuse4	FALSE
276.41	0.174042	0.0165001	Acidosis	3	endocrine/metabolic	brown	TRUE
270.38	-0.205163	0.383568	Other specified disorders of plasma protein metabolism	3	endocrine/metabolic	brown	FALSE
433	0.000293467	0.99505	Cerebrovascular disease	8	circulatory system	red	TRUE
573.6	-0.208869	0.187021	Nonspecific elevation of levels of transaminase or lactic acid dehydrogenase [LDH]	10	digestive	chartreuse4	FALSE
504	-0.0149215	0.89931	Other alveolar and parietoalveolar pneumonopathy	9	respiratory	coral4	FALSE
735.3	-0.117396	0.208836	Hallux valgus (Bunion)	14	musculoskeletal	darkolivegreen	FALSE
202.2	-0.06251	0.666722	Non-Hodgkins lymphoma	2	neoplasms	darkcyan	FALSE
979	-0.0298908	0.879266	Adverse drug events and drug allergies	18	injuries & poisonings	gray50	FALSE
470	-0.0166526	0.897429	Septal Deviations/Turbinate Hypertrophy	9	respiratory	coral4	FALSE
377.1	0.0248737	0.901804	Optic atrophy	7	sense organs	darkseagreen4	TRUE
364	0.0271839	0.863493	Corneal opacity and other disorders of cornea	7	sense organs	darkseagreen4	TRUE
526.5	0.37386	0.332186	Inflammatory conditions of jaw	10	digestive	chartreuse4	TRUE
376	-0.33128	0.188446	Disorders of the orbit	7	sense organs	darkseagreen4	FALSE
427.42	0.0315472	0.844418	Cardiac arrest	8	circulatory system	red	TRUE
276.42	0.35405	0.0908333	Alkalosis	3	endocrine/metabolic	brown	TRUE
727	0.0297902	0.5655	Other disorders of synovium	tendon	and bursa	14	musculoskeletal	darkolivegreen	TRUE
289.4	0.0630077	0.303317	Lymphadenitis	4	hematopoietic	darkorange1	TRUE
442	0.00136057	0.986657	Other aneurysm	8	circulatory system	red	TRUE
174	0.0735173	0.382959	Breast cancer	2	neoplasms	darkcyan	TRUE
573.1	-0.309199	0.396022	Chronic passive congestion of liver	10	digestive	chartreuse4	FALSE
947	0.0443702	0.675702	Urticaria	13	dermatologic	firebrick	TRUE
433.11	-0.0214062	0.903905	Occlusion of cerebral arteries	with cerebral infarction	8	circulatory system	red	FALSE
701.2	0.246498	0.106853	Scar conditions and fibrosis of skin	13	dermatologic	firebrick	TRUE
250.14	0.0218871	0.92471	Type 1 diabetes with neurological manifestations	3	endocrine/metabolic	brown	TRUE
41.11	0.185159	0.307702	Methicillin sensitive Staphylococcus aureus	1	infectious diseases	blue	TRUE
715	-0.0518218	0.729488	Other inflammatory spondylopathies	14	musculoskeletal	darkolivegreen	FALSE
727.5	0.0240847	0.890991	Rupture of synovium	14	musculoskeletal	darkolivegreen	TRUE
705.8	0.121884	0.262623	Hyperhidrosis	13	dermatologic	firebrick	TRUE
530.13	-0.193028	0.378924	Barrett's esophagus	10	digestive	chartreuse4	FALSE
694.1	0.118801	0.676516	Vitiligo	13	dermatologic	firebrick	TRUE
687.4	0.068641	0.148439	Disturbance of skin sensation	13	dermatologic	firebrick	TRUE
597	0.260273	0.0649141	Other disorders of urethra and urinary tract	11	genitourinary	black	TRUE
348	-0.01971	0.783109	Other conditions of brain	6	neurological	darkblue	FALSE
208	0.00644279	0.88854	Benign neoplasm of colon	2	neoplasms	darkcyan	TRUE
200	0.201755	0.234424	Myeloproliferative disease	2	neoplasms	darkcyan	TRUE
842	-0.176127	0.325704	Other sprains and strains	18	injuries & poisonings	gray50	FALSE
599.1	0.186865	0.474942	Urinary obstruction	11	genitourinary	black	TRUE
379	0.00486908	0.934967	Other disorders of eye	7	sense organs	darkseagreen4	TRUE
155.1	0.345887	0.0674103	Malignant neoplasm of liver	primary	2	neoplasms	darkcyan	TRUE
589	0.188453	0.519106	Abnormal results of function study of kidney	11	genitourinary	black	TRUE
351	0.0218307	0.683829	Other peripheral nerve disorders	6	neurological	darkblue	TRUE
270.32	0.0967247	0.450011	Paraproteinemia	3	endocrine/metabolic	brown	TRUE
610	0.20666	0.0158562	Benign mammary dysplasias	11	genitourinary	black	TRUE
394.1	0.0040776	0.98841	Mitral valve stenosis and aortic valve stenosis	8	circulatory system	red	TRUE
333.1	0.24051	0.317229	Essential tremor	6	neurological	darkblue	TRUE
447	0.109785	0.1729	Other disorders of arteries and arterioles	8	circulatory system	red	TRUE
726.2	-0.14907	0.319123	Synoviopathy	14	musculoskeletal	darkolivegreen	FALSE
465.2	-0.00274832	0.972133	Acute pharyngitis	9	respiratory	coral4	FALSE
414	0.0226758	0.75241	Other forms of chronic heart disease	8	circulatory system	red	TRUE
474.2	-0.0410194	0.789927	Chronic tonsillitis and adenoiditis	9	respiratory	coral4	FALSE
366.2	0.0150245	0.75844	Senile cataract	7	sense organs	darkseagreen4	TRUE
512.1	-0.0302349	0.736536	Wheezing	9	respiratory	coral4	FALSE
741.1	0.0462712	0.903115	Ankylosis of joint	14	musculoskeletal	darkolivegreen	TRUE
444	-0.0698475	0.486448	Arterial embolism and thrombosis	8	circulatory system	red	FALSE
509	-0.00364164	0.944442	Respiratory failure	insufficiency	arrest	9	respiratory	coral4	FALSE
573.2	0.0350183	0.849506	Liver replaced by transplant	10	digestive	chartreuse4	TRUE
364.5	0.0365258	0.907857	Corneal dystrophy	7	sense organs	darkseagreen4	TRUE
772	-0.051149	0.396667	Symptoms of the muscles	17	symptoms	purple	FALSE
442.11	-0.27719	0.0650484	Abdominal aortic aneurysm	8	circulatory system	red	FALSE
803.2	0.273105	0.0754958	Fracture of radius and ulna	18	injuries & poisonings	gray50	TRUE
555.1	0.00693968	0.970891	Regional enteritis	10	digestive	chartreuse4	TRUE
700	-0.247008	0.0797053	Corns and callosities	13	dermatologic	firebrick	FALSE
707.3	0.00923517	0.954059	Chronic ulcer of unspecified site	13	dermatologic	firebrick	TRUE
735.2	-0.0932077	0.371829	Acquired toe deformities	14	musculoskeletal	darkolivegreen	FALSE
759	-0.134035	0.553109	Other and unspecified congenital anomalies	15	congenital anomalies	mediumspringgreen	FALSE
245	-0.119354	0.476704	Thyroiditis	3	endocrine/metabolic	brown	FALSE
803	0.0462805	0.691376	Fracture of upper limb	18	injuries & poisonings	gray50	TRUE
388	-0.0765553	0.612218	Other disorders of ear	7	sense organs	darkseagreen4	FALSE
560	0.0758904	0.396546	Intestinal obstruction without mention of hernia	10	digestive	chartreuse4	TRUE
577.2	-0.239956	0.277328	Chronic pancreatitis	10	digestive	chartreuse4	FALSE
346.1	0.22165	0.0938571	Nonspecific abnormal findings on radiological and other examination of skull and head	6	neurological	darkblue	TRUE
110.13	-0.114586	0.463595	Dermatophytosis of the body	1	infectious diseases	blue	FALSE
858	0.161425	0.140789	Complication of internal orthopedic device	18	injuries & poisonings	gray50	TRUE
446.5	-0.217874	0.460807	Giant cell arteritis	8	circulatory system	red	FALSE
427.61	0.113572	0.366105	Supraventricular premature beats	8	circulatory system	red	TRUE
526	-0.109905	0.364993	Diseases of the jaws	10	digestive	chartreuse4	FALSE
681.3	-0.0129815	0.934921	Cellulitis and abscess of arm/hand	13	dermatologic	firebrick	FALSE
830	-0.0548693	0.581449	Dislocation	18	injuries & poisonings	gray50	FALSE
272.12	0.206624	0.0850808	Hyperglyceridemia	3	endocrine/metabolic	brown	TRUE
250.1	-0.0412723	0.656971	Type 1 diabetes	3	endocrine/metabolic	brown	FALSE
520.2	-0.329196	0.229205	Disturbances in tooth eruption	10	digestive	chartreuse4	FALSE
588.1	0.449135	0.00283868	Renal osteodystrophy	11	genitourinary	black	TRUE
527.7	0.0374658	0.815084	Disturbance of salivary secretion	10	digestive	chartreuse4	TRUE
610.8	0.00546804	0.982823	Other specified benign mammary dysplasias	11	genitourinary	black	TRUE
280	0.043999	0.320071	Iron deficiency anemias	4	hematopoietic	darkorange1	TRUE
367.9	0.0426624	0.716733	Blindness and low vision	7	sense organs	darkseagreen4	TRUE
738	0.0866073	0.361973	Other acquired musculoskeletal deformity	14	musculoskeletal	darkolivegreen	TRUE
286	-0.0341538	0.657802	Coagulation defects	4	hematopoietic	darkorange1	FALSE
395.6	-0.128775	0.28069	Heart valve replaced	8	circulatory system	red	FALSE
433.2	-0.0606393	0.301342	Occlusion of cerebral arteries	8	circulatory system	red	FALSE
586.4	-0.10809	0.352372	Stricture/obstruction of ureter	11	genitourinary	black	FALSE
512.8	0.0290245	0.461465	Cough	9	respiratory	coral4	TRUE
568	0.192889	0.138293	Other disorders of peritoneum	10	digestive	chartreuse4	TRUE
357	-0.0515187	0.494564	Inflammatory and toxic neuropathy	6	neurological	darkblue	FALSE
480.3	0.416862	0.182033	Pneumonia due to fungus (mycoses)	9	respiratory	coral4	TRUE
751.1	0.0321164	0.92831	Congenital anomalies of genital organs	15	congenital anomalies	mediumspringgreen	TRUE
740.12	0.0662128	0.649756	Osteoarthrosis	localized	secondary	14	musculoskeletal	darkolivegreen	TRUE
225.1	0.00954586	0.96062	Benign neoplasm of brain	cranial nerves	meninges	2	neoplasms	darkcyan	TRUE
443.8	-0.140082	0.598178	Other specified peripheral vascular diseases	8	circulatory system	red	FALSE
701.5	0.170345	0.609453	Abnormal granulation tissue	13	dermatologic	firebrick	TRUE
361	0.0251846	0.862911	Retinal detachments and defects	7	sense organs	darkseagreen4	TRUE
711	0.394427	0.037411	Arthropathy associated with infections	14	musculoskeletal	darkolivegreen	TRUE
724	-0.0550229	0.596931	Other and unspecified disorders of back	14	musculoskeletal	darkolivegreen	FALSE
426.21	0.11363	0.327459	First degree AV block	8	circulatory system	red	TRUE
496	0.0072425	0.891182	Chronic airway obstruction	9	respiratory	coral4	TRUE
613.9	0.116232	0.669825	Breast disorder NOS	11	genitourinary	black	TRUE
427.11	-0.0837026	0.301392	Paroxysmal supraventricular tachycardia	8	circulatory system	red	FALSE
401.22	0.184445	0.000160727	Hypertensive chronic kidney disease	8	circulatory system	red	TRUE
726.1	0.0188011	0.742657	Enthesopathy	14	musculoskeletal	darkolivegreen	TRUE
356	0.0498056	0.667721	Hereditary and idiopathic peripheral neuropathy	6	neurological	darkblue	TRUE
345.11	-0.214037	0.293774	Generalized convulsive epilepsy	6	neurological	darkblue	FALSE
342	0.0145737	0.929682	Hemiplegia	6	neurological	darkblue	TRUE
420.21	-0.219351	0.464269	Acute pericarditis	8	circulatory system	red	FALSE
362.2	0.0682355	0.486082	Degeneration of macula and posterior pole of retina	7	sense organs	darkseagreen4	TRUE
531.3	-0.0102177	0.955543	Duodenal ulcer	10	digestive	chartreuse4	FALSE
223	-0.017299	0.962634	Benign neoplasm of kidney and other urinary organs	2	neoplasms	darkcyan	FALSE
741.3	-0.124091	0.278955	Difficulty in walking	14	musculoskeletal	darkolivegreen	FALSE
202	-0.0870123	0.544871	Cancer of other lymphoid	histiocytic tissue	2	neoplasms	darkcyan	FALSE
596.1	0.489531	0.0107121	Bladder neck obstruction	11	genitourinary	black	TRUE
578.9	0.00913982	0.912898	Hemorrhage of gastrointestinal tract	10	digestive	chartreuse4	TRUE
516	0.105907	0.393922	Abnormal sputum	9	respiratory	coral4	TRUE
366	-0.0186904	0.69141	Cataract	7	sense organs	darkseagreen4	FALSE
540.11	0.393547	0.0883361	Acute appendicitis	10	digestive	chartreuse4	TRUE
801.1	-0.190798	0.366486	Fracture of foot	18	injuries & poisonings	gray50	FALSE
345.1	-0.155959	0.130102	Epilepsy	6	neurological	darkblue	FALSE
429	0.0892292	0.0899503	Ill-defined descriptions and complications of heart disease	8	circulatory system	red	TRUE
571.8	-0.191245	0.187453	Liver abscess and sequelae of chronic liver disease	10	digestive	chartreuse4	FALSE
280.2	0.148926	0.0588838	Iron deficiency anemia secondary to blood loss (chronic)	4	hematopoietic	darkorange1	TRUE
251	0.00887398	0.939399	Other disorders of pancreatic internal secretion	3	endocrine/metabolic	brown	TRUE
585	0.0882675	0.027331	Renal failure	11	genitourinary	black	TRUE
710.19	0.0499529	0.691262	Unspecified osteomyelitis	14	musculoskeletal	darkolivegreen	TRUE
277.5	-0.105402	0.490521	Other disorders of lipoid metabolism	3	endocrine/metabolic	brown	FALSE
840.1	0.0418436	0.899175	Muscle/tendon sprain	18	injuries & poisonings	gray50	TRUE
586.2	0.0885226	0.255293	Cyst of kidney	acquired	11	genitourinary	black	TRUE
320	-0.401041	0.0589981	Meningitis	6	neurological	darkblue	FALSE
686	0.0290365	0.716158	Other local infections of skin and subcutaneous tissue	13	dermatologic	firebrick	TRUE
378	0.0227007	0.882546	Strabismus and other disorders of binocular eye movements	7	sense organs	darkseagreen4	TRUE
170.1	0.205709	0.603982	Bone cancer	2	neoplasms	darkcyan	TRUE
522	-0.121705	0.443282	Diseases of pulp and periapical tissues	10	digestive	chartreuse4	FALSE
528	-0.0277344	0.807257	Diseases of the oral soft tissues	excluding lesions specific for gingiva and tongue	10	digestive	chartreuse4	FALSE
478	0.0808259	0.52637	Throat pain	9	respiratory	coral4	TRUE
599.6	0.145643	0.669777	Oliguria and anuria	11	genitourinary	black	TRUE
352.2	0.143919	0.355961	Facial nerve disorders [CN7]	6	neurological	darkblue	TRUE
275.51	0.130771	0.267011	Hypocalcemia	3	endocrine/metabolic	brown	TRUE
585.33	-0.0171551	0.738175	Chronic Kidney Disease	Stage III	11	genitourinary	black	FALSE
701.1	0.00305615	0.989604	Keratoderma	acquired	13	dermatologic	firebrick	TRUE
345	-0.101081	0.147893	Epilepsy	recurrent seizures	convulsions	6	neurological	darkblue	FALSE
289.8	-0.162059	0.586858	Polycythemia	secondary	4	hematopoietic	darkorange1	FALSE
785	0.0311638	0.391606	Abdominal pain	17	symptoms	purple	TRUE
800	0.024943	0.803526	Fracture of lower limb	18	injuries & poisonings	gray50	TRUE
277.4	-0.057521	0.740097	Disorders of bilirubin excretion	3	endocrine/metabolic	brown	FALSE
575	0.0199135	0.804816	Other biliary tract disease	10	digestive	chartreuse4	TRUE
287.31	0.021878	0.944974	Primary thrombocytopenia	4	hematopoietic	darkorange1	TRUE
173	0.0648344	0.58892	Neoplasm of uncertain behavior of skin	2	neoplasms	darkcyan	TRUE
593.2	0.0871214	0.259525	Microscopic hematuria	11	genitourinary	black	TRUE
530.11	0.0396913	0.287815	GERD	10	digestive	chartreuse4	TRUE
701.6	-0.265446	0.400215	Acquired acanthosis nigricans	13	dermatologic	firebrick	FALSE
370.1	-0.0655462	0.836263	Corneal ulcer	7	sense organs	darkseagreen4	FALSE
755	-0.201286	0.321257	Congenital anomalies of limbs	15	congenital anomalies	mediumspringgreen	FALSE
874	-0.149152	0.54674	Complication of amputation stump	18	injuries & poisonings	gray50	FALSE
555	0.0127599	0.923954	Inflammatory bowel disease and other gastroenteritis and colitis	10	digestive	chartreuse4	TRUE
687.3	-0.268346	0.423967	Changes in skin texture	13	dermatologic	firebrick	FALSE
362.8	-0.194539	0.414462	Retinal hemorrhage/ischemia	7	sense organs	darkseagreen4	FALSE
578.1	-0.0645385	0.685458	Hematemesis	10	digestive	chartreuse4	FALSE
618	0.226885	0.102291	Genital prolapse	11	genitourinary	black	TRUE
250.21	-0.32658	0.141457	Type 2 diabetes with ketoacidosis	3	endocrine/metabolic	brown	FALSE
369.2	0.0584764	0.770484	Eye infection	viral	7	sense organs	darkseagreen4	TRUE
363	-0.152077	0.565797	Chorioretinal inflammations	scars	and other disorders of choroid	7	sense organs	darkseagreen4	FALSE
939	0.0344377	0.517923	Atopic/contact dermatitis due to other or unspecified	13	dermatologic	firebrick	TRUE
241	0.0595018	0.300967	Nontoxic nodular goiter	3	endocrine/metabolic	brown	TRUE
204.12	0.273982	0.446014	Lymphoid leukemia	chronic	2	neoplasms	darkcyan	TRUE
149.1	0.14721	0.693721	Cancer of oropharynx	2	neoplasms	darkcyan	TRUE
380.1	0.276161	0.0367163	Otitis externa	7	sense organs	darkseagreen4	TRUE
381.2	-0.0608618	0.67962	Eustachian tube disorders	7	sense organs	darkseagreen4	FALSE
8.5	-0.0932172	0.3225	Bacterial enteritis	1	infectious diseases	blue	FALSE
859	-0.0179507	0.899529	Complication due to other implant and internal device	18	injuries & poisonings	gray50	FALSE
198.4	-0.150845	0.352598	Secondary malignant neoplasm of liver	2	neoplasms	darkcyan	FALSE
374.1	0.149795	0.615295	Ectropion or entropion	7	sense organs	darkseagreen4	TRUE
555.21	-0.0447007	0.875221	Ulcerative colitis (chronic)	10	digestive	chartreuse4	FALSE
195.1	-0.0794478	0.514751	Malignant neoplasm	other	2	neoplasms	darkcyan	FALSE
707.1	-0.153755	0.348937	Decubitus ulcer	13	dermatologic	firebrick	FALSE
473.3	0.0570819	0.787794	Paralysis/spasm of vocal cords or larynx	9	respiratory	coral4	TRUE
151	0.162534	0.587028	Cancer of stomach	2	neoplasms	darkcyan	TRUE
501	0.117864	0.59589	Pneumonitis due to inhalation of food or vomitus	9	respiratory	coral4	TRUE
610.1	0.230447	0.0209327	Cystic mastopathy	11	genitourinary	black	TRUE
592.1	0.125427	0.192198	Cystitis	11	genitourinary	black	TRUE
510.2	0.0423175	0.860899	Lung transplant	9	respiratory	coral4	TRUE
550.4	0.0365523	0.692028	Umbilical hernia	10	digestive	chartreuse4	TRUE
440.2	-0.1481	0.0910332	Atherosclerosis of the extremities	8	circulatory system	red	FALSE
871.3	-0.0269061	0.881432	Open wound of foot except toe(s) alone	18	injuries & poisonings	gray50	FALSE
428.1	0.0173518	0.712797	Congestive heart failure (CHF) NOS	8	circulatory system	red	TRUE
612	0.260826	0.0266291	Breast conditions	congenital or relating to hormones	11	genitourinary	black	TRUE
395.1	0.0305541	0.656895	Nonrheumatic mitral valve disorders	8	circulatory system	red	TRUE
764	0.0534466	0.322289	Sciatica	17	symptoms	purple	TRUE
704.8	0.163937	0.327303	Other specified diseases of hair and hair follicles	13	dermatologic	firebrick	TRUE
710.11	-0.127005	0.410104	Acute osteomyelitis	14	musculoskeletal	darkolivegreen	FALSE
331.1	0.146901	0.56908	Hydrocephalus	6	neurological	darkblue	TRUE
362.3	-0.0489863	0.76344	Other nondiabetic retinopathy	7	sense organs	darkseagreen4	FALSE
364.41	0.227308	0.473553	Keratoconus	7	sense organs	darkseagreen4	TRUE
681.2	-0.0208917	0.899777	Cellulitis and abscess of face/neck	13	dermatologic	firebrick	FALSE
588.2	0.185839	0.00999025	Secondary hyperparathyroidism (of renal origin)	11	genitourinary	black	TRUE
359.2	0.0261706	0.894682	Myopathy	6	neurological	darkblue	TRUE
550.2	0.00729157	0.917046	Diaphragmatic hernia	10	digestive	chartreuse4	TRUE
574.12	0.0729614	0.721672	Cholelithiasis with other cholecystitis	10	digestive	chartreuse4	TRUE
782	0.00919213	0.823463	Symptoms involving skin and other integumentary tissue	17	symptoms	purple	TRUE
210	-0.200946	0.450048	Benign neoplasm of lip	oral cavity	and pharynx	2	neoplasms	darkcyan	FALSE
242	-0.0235684	0.778035	Thyrotoxicosis with or without goiter	3	endocrine/metabolic	brown	FALSE
706	-0.0358893	0.533655	Diseases of sebaceous glands	13	dermatologic	firebrick	FALSE
803.1	-0.189838	0.341466	Fracture of humerus	18	injuries & poisonings	gray50	FALSE
805	-0.123887	0.378602	Fracture of vertebral column without mention of spinal cord injury	18	injuries & poisonings	gray50	FALSE
447.1	-0.318516	0.20417	Stricture of artery	8	circulatory system	red	FALSE
483	0.151765	0.0881264	Acute bronchitis and bronchiolitis	9	respiratory	coral4	TRUE
260.6	-0.0828109	0.471451	Anorexia	3	endocrine/metabolic	brown	FALSE
81	0.236731	0.171165	Infection/inflammation of internal prosthetic device; implant; and graft	1	infectious diseases	blue	TRUE
327.72	-0.157563	0.589908	Sleep related leg cramps	6	neurological	darkblue	FALSE
251.1	0.0161178	0.897539	Hypoglycemia	3	endocrine/metabolic	brown	TRUE
302	-0.106959	0.584613	Sexual and gender identity disorders	5	mental disorders	magenta	FALSE
369.5	-0.0998984	0.38598	Conjunctivitis	infectious	7	sense organs	darkseagreen4	FALSE
709.3	0.443669	0.0835622	Systemic sclerosis	13	dermatologic	firebrick	TRUE
425.12	0.0891675	0.659604	Other hypertrophic cardiomyopathy	8	circulatory system	red	TRUE
379.5	-0.110681	0.689177	Disorders of iris and ciliary body	7	sense organs	darkseagreen4	FALSE
560.1	-0.0231	0.896638	Paralytic ileus	10	digestive	chartreuse4	FALSE
195.3	0.24887	0.461353	Malignant neoplasm of head	face	and neck	2	neoplasms	darkcyan	TRUE
585.1	0.0571579	0.216115	Acute renal failure	11	genitourinary	black	TRUE
958	-0.480045	0.0591678	Certain early complications of trauma or procedure	18	injuries & poisonings	gray50	FALSE
242.1	0.221486	0.0819966	Graves' disease	3	endocrine/metabolic	brown	TRUE
536.3	0.118395	0.368748	Gastroparesis	10	digestive	chartreuse4	TRUE
780	0.102395	0.544757	Hypothermia/Chills	17	symptoms	purple	TRUE
229	0.0134233	0.951694	Benign neoplasm of unspecified sites	2	neoplasms	darkcyan	TRUE
70.9	0.116892	0.453049	Hepatitis NOS	1	infectious diseases	blue	TRUE
733.6	-0.33407	0.327852	Costochondritis	14	musculoskeletal	darkolivegreen	FALSE
695	-0.00958921	0.882405	Erythematous conditions	13	dermatologic	firebrick	FALSE
286.1	-0.375825	0.293709	Congenital coagulation defects	4	hematopoietic	darkorange1	FALSE
282	0.0529478	0.527104	Hereditary hemolytic anemias	4	hematopoietic	darkorange1	TRUE
427.41	-0.16143	0.457634	Ventricular fibrillation and flutter	8	circulatory system	red	FALSE
592.2	0.0196887	0.9377	Urethritis and urethral syndrome	11	genitourinary	black	TRUE
709.6	0.0217851	0.944516	Other specified diffuse diseases of connective tissue	13	dermatologic	firebrick	TRUE
797.1	0.198159	0.162366	Cardiogenic shock	17	symptoms	purple	TRUE
444.1	-0.0145184	0.899223	Arterial embolism and thrombosis of lower extremity artery	8	circulatory system	red	FALSE
716	-0.00360998	0.956065	Other arthropathies	14	musculoskeletal	darkolivegreen	FALSE
348.8	0.0392128	0.794711	Encephalopathy	not elsewhere classified	6	neurological	darkblue	TRUE
508	0.0539535	0.215229	Pulmonary collapse; interstitial and compensatory emphysema	9	respiratory	coral4	TRUE
282.9	0.0071413	0.975265	Other hereditary hemolytic anemias	4	hematopoietic	darkorange1	TRUE
599.9	0.163456	0.0155974	Other abnormality of urination	11	genitourinary	black	TRUE
721.1	0.0620281	0.240572	Spondylosis without myelopathy	14	musculoskeletal	darkolivegreen	TRUE
332	-0.220863	0.47364	Parkinson's disease	6	neurological	darkblue	FALSE
626	0.0310759	0.55628	Disorders of menstruation and other abnormal bleeding from female genital tract	11	genitourinary	black	TRUE
819	-0.0218748	0.869199	Skull and face fracture and other intercranial injury	18	injuries & poisonings	gray50	FALSE
531.1	0.225491	0.344801	Hemorrhage from gastrointestinal ulcer	10	digestive	chartreuse4	TRUE
530.9	-0.157533	0.115277	Heartburn	10	digestive	chartreuse4	FALSE
709.2	0.175555	0.257556	Sicca syndrome	13	dermatologic	firebrick	TRUE
261.2	-0.0196814	0.810998	Vitamin B-complex deficiencies	3	endocrine/metabolic	brown	FALSE
189.4	0.423258	0.145986	Malignant neoplasm of other urinary organs	2	neoplasms	darkcyan	TRUE
269	0.112711	0.0516708	Proteinuria	3	endocrine/metabolic	brown	TRUE
255.12	-0.14536	0.436687	Hyperaldosteronism	3	endocrine/metabolic	brown	FALSE
507	0.0539956	0.294188	Pleurisy; pleural effusion	9	respiratory	coral4	TRUE
870.1	-0.375052	0.326933	Open wound or laceration of eye or eyelid	18	injuries & poisonings	gray50	FALSE
446	0.111423	0.515222	Polyarteritis nodosa and allied conditions	8	circulatory system	red	TRUE
292.5	-0.0118119	0.943752	Transient alteration of awareness	5	mental disorders	magenta	FALSE
772.2	-0.0378571	0.702239	Spasm of muscle	17	symptoms	purple	FALSE
149	-0.0684285	0.773565	Cancer of larynx	pharynx	nasal cavities	2	neoplasms	darkcyan	FALSE
189.11	0.0945151	0.415643	Malignant neoplasm of kidney	except pelvis	2	neoplasms	darkcyan	TRUE
818	0.330833	0.138516	Intracranial hemorrhage (injury)	18	injuries & poisonings	gray50	TRUE
580.4	0.309741	0.0556069	Renal sclerosis	NOS	11	genitourinary	black	TRUE
428.4	0.0256144	0.68493	Heart failure with preserved EF [Diastolic heart failure]	8	circulatory system	red	TRUE
270.33	0.13877	0.523458	Amyloidosis	3	endocrine/metabolic	brown	TRUE
751.22	0.11342	0.708362	Other specified congenital anomalies of kidney	15	congenital anomalies	mediumspringgreen	TRUE
429.3	0.0743556	0.229048	Symptoms involving cardiovascular system	8	circulatory system	red	TRUE
272.1	0.0551829	0.159097	Hyperlipidemia	3	endocrine/metabolic	brown	TRUE
275	0.09891	0.0381049	Disorders of mineral metabolism	3	endocrine/metabolic	brown	TRUE
441	0.403235	0.034209	Vascular insufficiency of intestine	8	circulatory system	red	TRUE
334	0.00594732	0.961719	Degenerative disease of the spinal cord	6	neurological	darkblue	TRUE
394	0.0250856	0.75565	Rheumatic disease of the heart valves	8	circulatory system	red	TRUE
292.3	-0.0154211	0.864715	Memory loss	5	mental disorders	magenta	FALSE
714.1	-0.0339383	0.731368	Rheumatoid arthritis	14	musculoskeletal	darkolivegreen	FALSE
724.8	-0.10918	0.434973	Other symptoms referable to back	14	musculoskeletal	darkolivegreen	FALSE
573	0.0132633	0.813568	Other disorders of liver	10	digestive	chartreuse4	TRUE
528.3	0.0943195	0.770994	Cellulitis and abscess of oral soft tissues	10	digestive	chartreuse4	TRUE
540	0.321335	0.0940065	Appendiceal conditions	10	digestive	chartreuse4	TRUE
379.2	-0.0313579	0.669602	Disorders of vitreous body	7	sense organs	darkseagreen4	FALSE
514	0.0403859	0.321309	Abnormal findings examination of lungs	9	respiratory	coral4	TRUE
733	0.0412451	0.508242	Other disorders of bone and cartilage	14	musculoskeletal	darkolivegreen	TRUE
514.1	-0.297777	0.0496108	Abnormal results of function study of pulmonary system	9	respiratory	coral4	FALSE
560.2	0.199794	0.450367	Impaction of intestine	10	digestive	chartreuse4	TRUE
715.1	-0.0417994	0.826361	Sacroiliitis NEC	14	musculoskeletal	darkolivegreen	FALSE
572	0.0472997	0.603745	Ascites (non malignant)	10	digestive	chartreuse4	TRUE
41.4	0.16043	0.285926	E. coli	1	infectious diseases	blue	TRUE
145.2	0.0534102	0.88899	Cancer of tongue	2	neoplasms	darkcyan	TRUE
624.9	0.271784	0.0139901	stress incontinence	female	11	genitourinary	black	TRUE
722.1	-0.0362461	0.602217	Displacement of intervertebral disc	14	musculoskeletal	darkolivegreen	FALSE
790	-0.00153483	0.972927	Nonspecific findings on examination of blood	17	symptoms	purple	FALSE
272	0.0548008	0.161544	Disorders of lipoid metabolism	3	endocrine/metabolic	brown	TRUE
599.2	0.000853988	0.992128	Retention of urine	11	genitourinary	black	TRUE
916	0.0347186	0.63767	Contusion	18	injuries & poisonings	gray50	TRUE
696.41	0.0807668	0.58873	Psoriasis vulgaris	13	dermatologic	firebrick	TRUE
733.4	0.0429024	0.749617	Aseptic necrosis of bone	14	musculoskeletal	darkolivegreen	TRUE
590	0.163558	0.124363	Pyelonephritis	11	genitourinary	black	TRUE
695.7	0.0890871	0.475035	Prurigo and Lichen	13	dermatologic	firebrick	TRUE
695.42	0.0494759	0.645438	Systemic lupus erythematosus	13	dermatologic	firebrick	TRUE
801	0.00302414	0.973009	Fracture of ankle and foot	18	injuries & poisonings	gray50	TRUE
531.5	0.229376	0.426268	Gastrojejunal ulcer	10	digestive	chartreuse4	TRUE
277	-0.131807	0.143733	Other disorders of metabolism	3	endocrine/metabolic	brown	FALSE
263	-0.439113	0.128226	Other nutritional deficiency	3	endocrine/metabolic	brown	FALSE
440.1	-0.255673	0.322513	Atherosclerosis of renal artery	8	circulatory system	red	FALSE
427.7	0.0554092	0.273255	Tachycardia NOS	8	circulatory system	red	TRUE
556.11	0.013121	0.94619	Angiodysplasia of intestine (without mention of hemorrhage)	10	digestive	chartreuse4	TRUE
371.1	0.04068	0.732736	Uveitis	noninfectious or NOS	7	sense organs	darkseagreen4	TRUE
38.2	0.203154	0.516653	Gram positive septicemia	1	infectious diseases	blue	TRUE
573.7	0.109437	0.43543	Abnormal results of function study of liver	10	digestive	chartreuse4	TRUE
840.2	-0.162295	0.347289	Rotator cuff (capsule) sprain	18	injuries & poisonings	gray50	FALSE
750.22	0.100418	0.795717	Congenital anomaly of gallbladder	bile ducts	liver	pancreas	15	congenital anomalies	mediumspringgreen	TRUE
750.1	0.254947	0.343856	Upper gastrointestinal congenital anomalies	15	congenital anomalies	mediumspringgreen	TRUE
791	0.0513948	0.739993	Gangrene	17	symptoms	purple	TRUE
276.13	0.17473	0.00434386	Hyperpotassemia	3	endocrine/metabolic	brown	TRUE
599.3	0.0284896	0.641382	Dysuria	11	genitourinary	black	TRUE
748	0.108757	0.757832	Anomalies of respiratory system	congenital	15	congenital anomalies	mediumspringgreen	TRUE
149.4	-0.206112	0.568111	Cancer of larynx	2	neoplasms	darkcyan	FALSE
287	-0.0464314	0.488153	Purpura and other hemorrhagic conditions	4	hematopoietic	darkorange1	FALSE
514.2	-0.0315344	0.60331	Solitary pulmonary nodule	9	respiratory	coral4	FALSE
204	0.00244	0.986866	Leukemia	2	neoplasms	darkcyan	TRUE
747	0.0509892	0.602272	Cardiac and circulatory congenital anomalies	15	congenital anomalies	mediumspringgreen	TRUE
695.8	-0.135017	0.326478	Other specified erythematous conditions	13	dermatologic	firebrick	FALSE
415.2	0.0126573	0.833173	Chronic pulmonary heart disease	8	circulatory system	red	TRUE
372	0.157063	0.28036	Disorders of conjunctiva	7	sense organs	darkseagreen4	TRUE
471	0.00967784	0.960199	Nasal polyps	9	respiratory	coral4	TRUE
586	0.109286	0.0191877	Other disorders of the kidney and ureters	11	genitourinary	black	TRUE
597.1	0.432271	0.0168406	Urethral stricture (not specified as infectious)	11	genitourinary	black	TRUE
743.9	-0.0585407	0.445798	Osteopenia or other disorder of bone and cartilage	14	musculoskeletal	darkolivegreen	FALSE
571.51	0.132269	0.117671	Cirrhosis of liver without mention of alcohol	10	digestive	chartreuse4	TRUE
580.12	0.440009	0.00885882	Non-proliferative glomerulonephritis	11	genitourinary	black	TRUE
527.2	0.345451	0.143923	Sialoadenitis	10	digestive	chartreuse4	TRUE
411.3	-0.0830642	0.280859	Angina pectoris	8	circulatory system	red	FALSE
761	0.0487462	0.33973	Cervicalgia	17	symptoms	purple	TRUE
198.3	-0.169912	0.43893	Secondary malignant neoplasm of digestive systems	2	neoplasms	darkcyan	FALSE
704.1	0.113411	0.205111	Alopecia	13	dermatologic	firebrick	TRUE
519.9	-0.053805	0.594019	Symptoms involving respiratory system and other chest symptoms	9	respiratory	coral4	FALSE
706.1	0.0989116	0.282515	Acne	13	dermatologic	firebrick	TRUE
427.22	0.0608604	0.451442	Atrial flutter	8	circulatory system	red	TRUE
695.81	-0.483257	0.219665	Erythema nodosum	13	dermatologic	firebrick	FALSE
250.2	-0.00256646	0.945349	Type 2 diabetes	3	endocrine/metabolic	brown	FALSE
841	0.149168	0.255342	Sprains and strains of back and neck	18	injuries & poisonings	gray50	TRUE
286.7	0.00316068	0.985996	Other and unspecified coagulation defects	4	hematopoietic	darkorange1	TRUE
536	0.00638557	0.942233	Disorders of function of stomach	10	digestive	chartreuse4	TRUE
781	-0.0767308	0.319575	Symptoms involving nervous and musculoskeletal systems	17	symptoms	purple	FALSE
723	0.0125315	0.945766	Other disorders of cervical region	14	musculoskeletal	darkolivegreen	TRUE
782.3	0.00719142	0.863561	Edema	17	symptoms	purple	TRUE
441.1	0.623802	0.0334961	Acute vascular insufficiency of intestine	8	circulatory system	red	TRUE
270.3	0.0399453	0.697201	Disorders of plasma protein metabolism	3	endocrine/metabolic	brown	TRUE
426.4	-0.0437496	0.896122	Anomalous atrioventricular excitation	8	circulatory system	red	FALSE
276.14	-0.0746681	0.186767	Hypopotassemia	3	endocrine/metabolic	brown	FALSE
599	0.00519463	0.890743	Other symptoms/disorders or the urinary system	11	genitourinary	black	TRUE
721	0.0556114	0.275266	Spondylosis and allied disorders	14	musculoskeletal	darkolivegreen	TRUE
743.13	-0.844018	0.0258646	Other specified osteoporosis	14	musculoskeletal	darkolivegreen	FALSE
528.5	0.196242	0.571406	Diseases of lips	10	digestive	chartreuse4	TRUE
994.2	0.0286555	0.701473	Sepsis	18	injuries & poisonings	gray50	TRUE
526.41	-0.247216	0.360044	Temporomandibular joint disorder	unspecified	10	digestive	chartreuse4	FALSE
535.8	0.0574288	0.688426	Other specified gastritis	10	digestive	chartreuse4	TRUE
442.3	-0.384941	0.311926	Aneurysm of artery of lower extremity	8	circulatory system	red	FALSE
244	0.0511178	0.416361	Hypothyroidism	3	endocrine/metabolic	brown	TRUE
599.8	0.0225068	0.844907	Other symptoms involving urinary system	11	genitourinary	black	TRUE
835	-0.0221134	0.834557	Internal derangement of knee	18	injuries & poisonings	gray50	FALSE
795	-0.0483453	0.72163	Other and nonspecific abnormal cytological	histological and immunological findings	17	symptoms	purple	FALSE
216	0.120595	0.229451	Benign neoplasm of skin	2	neoplasms	darkcyan	TRUE
368.9	0.0332812	0.832006	Subjective visual disturbances	7	sense organs	darkseagreen4	TRUE
368.4	0.205792	0.235876	Visual field defects	7	sense organs	darkseagreen4	TRUE
712	0.356789	0.277206	Infective connective tissue disorders	14	musculoskeletal	darkolivegreen	TRUE
370.3	0.64338	0.061786	Keratoconjunctivitis	7	sense organs	darkseagreen4	TRUE
803.3	-0.221687	0.450224	Fracture of clavicle or scapula	18	injuries & poisonings	gray50	FALSE
990	0.381837	0.151363	Effects radiation NOS	18	injuries & poisonings	gray50	TRUE
720.1	-0.0101679	0.89044	Spinal stenosis of lumbar region	14	musculoskeletal	darkolivegreen	FALSE
807	-0.0893579	0.60136	Fracture of ribs	18	injuries & poisonings	gray50	FALSE
430.3	0.0207521	0.914901	Subdural hemorrhage	8	circulatory system	red	TRUE
256	-0.147397	0.170235	Ovarian dysfunction	3	endocrine/metabolic	brown	FALSE
723.1	-0.339082	0.348431	Torticollis	14	musculoskeletal	darkolivegreen	FALSE
418	0.0424883	0.24012	Nonspecific chest pain	8	circulatory system	red	TRUE
198.6	0.130635	0.335617	Secondary malignancy of bone	2	neoplasms	darkcyan	TRUE
701.4	0.24681	0.0908221	Keloid scar	13	dermatologic	firebrick	TRUE
735.23	0.0360857	0.889948	Hallux rigidus	14	musculoskeletal	darkolivegreen	TRUE
175	0.113736	0.0812408	Acquired absence of breast	2	neoplasms	darkcyan	TRUE
530.1	0.0360884	0.327633	Esophagitis	GERD and related diseases	10	digestive	chartreuse4	TRUE
362.29	0.728291	0.00900384	Macular degeneration (senile) of retina NOS	7	sense organs	darkseagreen4	TRUE
427.21	-0.100126	0.0636664	Atrial fibrillation	8	circulatory system	red	FALSE
594.1	-0.0424244	0.593277	Calculus of kidney	11	genitourinary	black	FALSE
743	-0.0369837	0.53413	Osteoporosis	osteopenia and pathological fracture	14	musculoskeletal	darkolivegreen	FALSE
475	0.101659	0.104075	Chronic sinusitis	9	respiratory	coral4	TRUE
411.41	-0.621289	0.111016	Aneurysm and dissection of heart	8	circulatory system	red	FALSE
580.32	0.526725	1.2755e-05	Nephritis and nephropathy with pathological lesion	11	genitourinary	black	TRUE
288.1	-0.0450937	0.590242	Decreased white blood cell count	4	hematopoietic	darkorange1	FALSE
70.4	0.0217207	0.91506	Chronic hepatitis	1	infectious diseases	blue	TRUE
595	-0.0674051	0.530804	Hydronephrosis	11	genitourinary	black	FALSE
165.1	-0.0471589	0.674647	Cancer of bronchus; lung	2	neoplasms	darkcyan	FALSE
289.5	-0.343315	0.100988	Diseases of spleen	4	hematopoietic	darkorange1	FALSE
571.81	-0.605581	0.00749631	Portal hypertension	10	digestive	chartreuse4	FALSE
395	-0.0381774	0.479524	Heart valve disorders	8	circulatory system	red	FALSE
281.12	0.18858	0.208497	Other vitamin B12 deficiency anemia	4	hematopoietic	darkorange1	TRUE
377	0.207666	0.043576	Disorders of optic nerve and visual pathways	7	sense organs	darkseagreen4	TRUE
707.2	0.056407	0.548026	Chronic ulcer of leg or foot	13	dermatologic	firebrick	TRUE
701.3	0.0856696	0.761984	Circumscribed scleroderma	13	dermatologic	firebrick	TRUE
358.1	0.480881	0.191084	Myasthenia gravis	6	neurological	darkblue	TRUE
262	-0.0369213	0.830767	Mineral deficiency NEC	3	endocrine/metabolic	brown	FALSE
252.1	0.179466	0.030395	Hyperparathyroidism	3	endocrine/metabolic	brown	TRUE
250.22	0.0405799	0.464666	Type 2 diabetes with renal manifestations	3	endocrine/metabolic	brown	TRUE
453	0.0230343	0.943716	Chronic venous hypertension	8	circulatory system	red	TRUE
704.2	0.0263436	0.881874	Hirsutism	13	dermatologic	firebrick	TRUE
722	0.00128264	0.978025	Intervertebral disc disorders	14	musculoskeletal	darkolivegreen	TRUE
429.9	0.00375848	0.98859	Cardiac complications	not elsewhere classified	8	circulatory system	red	TRUE
350	-0.000914551	0.988015	Abnormal movement	6	neurological	darkblue	FALSE
253	-0.0249781	0.857581	Disorders of the pituitary gland and its hypothalamic control	3	endocrine/metabolic	brown	FALSE
593	0.114295	0.0270907	Hematuria	11	genitourinary	black	TRUE
440.22	0.00895635	0.936952	Atherosclerosis of native arteries of the extremities with intermittent claudication	8	circulatory system	red	TRUE
374.3	0.0569765	0.745734	Ptosis of eyelid	7	sense organs	darkseagreen4	TRUE
389	-0.118728	0.0450635	Hearing loss	7	sense organs	darkseagreen4	FALSE
246	-0.0236793	0.792869	Other disorders of thyroid	3	endocrine/metabolic	brown	FALSE
350.3	-0.037406	0.85288	Lack of coordination	6	neurological	darkblue	FALSE
872	-0.0973401	0.687341	Traumatic amputation	18	injuries & poisonings	gray50	FALSE
497	0.0384734	0.774873	Bronchitis	9	respiratory	coral4	TRUE
697	-0.124747	0.196795	Sarcoidosis	13	dermatologic	firebrick	FALSE
696.4	0.109072	0.455717	Psoriasis	13	dermatologic	firebrick	TRUE
741.4	0.0325386	0.598085	Joint effusions	14	musculoskeletal	darkolivegreen	TRUE
578.8	0.00199559	0.980286	Hemorrhage of rectum and anus	10	digestive	chartreuse4	TRUE
10	0.198122	0.340865	Tuberculosis	1	infectious diseases	blue	TRUE
510	-0.118222	0.0745299	Other diseases of lung	9	respiratory	coral4	FALSE
281.11	-0.111215	0.659547	Pernicious anemia	4	hematopoietic	darkorange1	FALSE
292.4	-0.00120388	0.985368	Altered mental status	5	mental disorders	magenta	FALSE
371	0.108284	0.13356	Inflammation of the eye	7	sense organs	darkseagreen4	TRUE
362.26	-0.206065	0.298124	Macular puckering of retina	7	sense organs	darkseagreen4	FALSE
276.4	0.147456	0.0333106	Acid-base balance disorder	3	endocrine/metabolic	brown	TRUE
362.6	-0.104859	0.632274	Peripheral retinal degenerations	7	sense organs	darkseagreen4	FALSE
480	0.0373772	0.482955	Pneumonia	9	respiratory	coral4	TRUE
291	0.142162	0.291515	Other specified nonpsychotic and/or transient mental disorders	5	mental disorders	magenta	TRUE
395.3	-0.195467	0.165992	Nonrheumatic tricuspid valve disorders	8	circulatory system	red	FALSE
282.5	-0.0112915	0.915187	Sickle cell anemia	4	hematopoietic	darkorange1	FALSE
671	-0.0962508	0.627039	Venous/cerebrovascular complications embolism in pregnancy and the puerperium	12	pregnancy complications	royalblue4	FALSE
804	0.0146584	0.904358	Fracture of hand or wrist	18	injuries & poisonings	gray50	TRUE
425.2	-0.0684525	0.464084	Secondary/extrinsic cardiomyopathies	8	circulatory system	red	FALSE
850	0.136059	0.376812	Hemorrhage or hematoma complicating a procedure	18	injuries & poisonings	gray50	TRUE
204.1	0.204663	0.472055	Lymphoid leukemia	2	neoplasms	darkcyan	TRUE
371.21	0.0908908	0.62295	Allergic conjunctivitis	7	sense organs	darkseagreen4	TRUE
110.11	-0.0705528	0.326484	Dermatophytosis of nail	1	infectious diseases	blue	FALSE
285.2	0.157699	0.00476601	Anemia of chronic disease	4	hematopoietic	darkorange1	TRUE
227	0.159307	0.178322	Benign neoplasm of other endocrine glands and related structures	2	neoplasms	darkcyan	TRUE
742.9	-0.0314897	0.730849	Other derangement of joint	14	musculoskeletal	darkolivegreen	FALSE
443.9	-0.0717938	0.271905	Peripheral vascular disease	unspecified	8	circulatory system	red	FALSE
756.5	0.215656	0.145002	Congenital osteodystrophies	15	congenital anomalies	mediumspringgreen	TRUE
736.4	0.267548	0.419709	Genu valgum or varum (acquired)	14	musculoskeletal	darkolivegreen	TRUE
740.2	-0.0524744	0.474262	Osteoarthrosis	generalized	14	musculoskeletal	darkolivegreen	FALSE
198.1	0.0430753	0.746815	Secondary malignancy of lymph nodes	2	neoplasms	darkcyan	TRUE
278.3	-0.0630926	0.705369	Localized adiposity	3	endocrine/metabolic	brown	FALSE
446.9	0.397652	0.122082	Arteritis NOS	8	circulatory system	red	TRUE
857	-0.0789715	0.567553	Mechanical complication of unspecified genitourinary device	implant	and graft	18	injuries & poisonings	gray50	FALSE
274.21	-0.151813	0.420302	Chondrocalcinosis	3	endocrine/metabolic	brown	FALSE
41.21	-0.0752551	0.835878	Rheumatic fever / chorea	1	infectious diseases	blue	FALSE
502	0.0359344	0.760026	Postinflammatory pulmonary fibrosis	9	respiratory	coral4	TRUE
274	0.0623416	0.31112	Gout and other crystal arthropathies	3	endocrine/metabolic	brown	TRUE
531.4	0.0137611	0.934224	Peptic ulcer	site unspecified	10	digestive	chartreuse4	TRUE
426	0.0796672	0.0511049	Cardiac conduction disorders	8	circulatory system	red	TRUE
272.13	0.0622258	0.139901	Mixed hyperlipidemia	3	endocrine/metabolic	brown	TRUE
736.5	-0.217181	0.441095	Acquired deformities of knee	14	musculoskeletal	darkolivegreen	FALSE
353.1	0.0614718	0.846905	Nerve plexus lesions	6	neurological	darkblue	TRUE
284	0.0800097	0.578162	Aplastic anemia	4	hematopoietic	darkorange1	TRUE
174.11	0.0745005	0.3894	Malignant neoplasm of female breast	2	neoplasms	darkcyan	TRUE
792	-0.055333	0.376627	Abnormal Papanicolaou smear of cervix and cervical HPV	11	genitourinary	black	FALSE
526.4	-0.421907	0.0499787	Temporomandibular joint disorders	10	digestive	chartreuse4	FALSE
288.2	0.105106	0.144074	Elevated white blood cell count	4	hematopoietic	darkorange1	TRUE
79.9	0.133658	0.313556	Viremia	NOS	1	infectious diseases	blue	TRUE
414.2	-0.0266582	0.828709	ASCVD	8	circulatory system	red	FALSE
737.3	-0.257118	0.0994582	Kyphoscoliosis and scoliosis	14	musculoskeletal	darkolivegreen	FALSE
571.5	0.090029	0.113581	Other chronic nonalcoholic liver disease	10	digestive	chartreuse4	TRUE
459.1	0.276915	0.24606	Hemorrhage NOS	8	circulatory system	red	TRUE
528.1	-0.189218	0.476417	Stomatitis and mucositis	10	digestive	chartreuse4	FALSE
348.9	-0.138747	0.16643	Other conditions of brain	NOS	6	neurological	darkblue	FALSE
275.1	0.470957	0.165444	Disorders of iron metabolism	4	hematopoietic	darkorange1	TRUE
345.12	-0.119247	0.30836	Partial epilepsy	6	neurological	darkblue	FALSE
244.4	0.0182886	0.783177	Hypothyroidism NOS	3	endocrine/metabolic	brown	TRUE
199	0.0417514	0.615541	Neoplasm of uncertain behavior	2	neoplasms	darkcyan	TRUE
215	0.0294714	0.706605	Other benign neoplasm of connective and other soft tissue	2	neoplasms	darkcyan	TRUE
681.7	0.0433207	0.69917	Cellulitis and abscess of trunk	13	dermatologic	firebrick	TRUE
261.4	0.00962134	0.817582	Vitamin D deficiency	3	endocrine/metabolic	brown	TRUE
401.2	0.124079	0.00469941	Hypertensive heart and/or renal disease	8	circulatory system	red	TRUE
350.5	0.371391	0.228675	Abnormal reflex	6	neurological	darkblue	TRUE
79	0.0337449	0.560336	Viral infection	1	infectious diseases	blue	TRUE
703	-0.156623	0.152844	Diseases of nail	NOS	13	dermatologic	firebrick	FALSE
691	0.270368	0.26394	Congenital anomalies of skin	13	dermatologic	firebrick	TRUE
599.7	-0.0611387	0.818895	Urethral discharge	11	genitourinary	black	FALSE
426.8	-0.0139408	0.903963	Other cardiac conduction disorders	8	circulatory system	red	FALSE
395.4	-0.181032	0.560618	Nonrheumatic pulmonary valve disorders	8	circulatory system	red	FALSE
766	0.0681259	0.432131	Neuralgia	neuritis	and radiculitis NOS	17	symptoms	purple	TRUE
752.1	0.242894	0.46017	Neural tube defects	15	congenital anomalies	mediumspringgreen	TRUE
277.7	-0.116268	0.508091	Dysmetabolic syndrome X	3	endocrine/metabolic	brown	FALSE
363.3	-0.146382	0.665304	Chorioretinal scars	7	sense organs	darkseagreen4	FALSE
346	0.177187	0.159829	Abnormal findings on study of brain and/or nervous system	6	neurological	darkblue	TRUE
189.2	0.343306	0.0173863	Cancer of bladder	2	neoplasms	darkcyan	TRUE
333.4	0.202078	0.465437	Torsion dystonia	6	neurological	darkblue	TRUE
854	0.198801	0.00562114	Complications of cardiac/vascular device	implant	and graft	18	injuries & poisonings	gray50	TRUE
427	0.0290511	0.436614	Cardiac dysrhythmias	8	circulatory system	red	TRUE
285	0.0431	0.233773	Other anemias	4	hematopoietic	darkorange1	TRUE
681.6	0.225634	0.345738	Cellulitis and abscess of foot	toe	13	dermatologic	firebrick	TRUE
601	-0.0860622	0.505621	Inflammatory diseases of prostate	11	genitourinary	black	FALSE
705.3	0.0417098	0.774019	Hidradenitis	13	dermatologic	firebrick	TRUE
345.3	-0.108899	0.164094	Convulsions	6	neurological	darkblue	FALSE
214	0.0597139	0.539433	Lipoma	2	neoplasms	darkcyan	TRUE
277.51	-0.0845991	0.614256	Lipoprotein disorders	3	endocrine/metabolic	brown	FALSE
426.23	-0.22279	0.329885	Second degree AV block	8	circulatory system	red	FALSE
743.2	-0.00628195	0.971806	Pathologic fracture	14	musculoskeletal	darkolivegreen	FALSE
458.2	-0.197701	0.590501	Iatrogenic hypotension	8	circulatory system	red	FALSE
425.1	-0.00415442	0.938386	Primary/intrinsic cardiomyopathies	8	circulatory system	red	FALSE
335	0.228605	0.145439	Multiple sclerosis	6	neurological	darkblue	TRUE
331	0.160515	0.475125	Other cerebral degenerations	6	neurological	darkblue	TRUE
191	0.245953	0.297142	Manlignant and unknown neoplasms of brain and nervous system	2	neoplasms	darkcyan	TRUE
454	-0.0886797	0.417164	Varicose veins	8	circulatory system	red	FALSE
596	0.0846846	0.241533	Other disorders of bladder	11	genitourinary	black	TRUE
698	0.0926722	0.199528	Pruritus and related conditions	13	dermatologic	firebrick	TRUE
333	0.0860484	0.573106	Extrapyramidal disease and abnormal movement disorders	6	neurological	darkblue	TRUE
426.31	-0.103542	0.318026	Right bundle branch block	8	circulatory system	red	FALSE
480.11	-0.00293983	0.987477	Pneumococcal pneumonia	9	respiratory	coral4	FALSE
333.2	0.15372	0.683441	Myoclonus	6	neurological	darkblue	TRUE
365.2	0.0154667	0.908271	Primary angle-closure glaucoma	7	sense organs	darkseagreen4	TRUE
609.1	0.288174	0.21205	Infertility	male	11	genitourinary	black	TRUE
244.1	0.240051	0.0248856	Secondary hypothyroidism	3	endocrine/metabolic	brown	TRUE
763	0.0927733	0.123106	Thoracic or lumbosacral neuritis or radiculitis	unspecified	17	symptoms	purple	TRUE
255.2	0.441646	0.0116462	Adrenal hypofunction	3	endocrine/metabolic	brown	TRUE
526.42	-0.310075	0.401119	Arthralgia/ankylosis of temporomandibular joint	10	digestive	chartreuse4	FALSE
731	0.0675065	0.730248	Osteitis deformans and osteopathies associated with other disorders classified elsewhere	14	musculoskeletal	darkolivegreen	TRUE
755.1	-0.286368	0.262941	Congenital deformities of feet	15	congenital anomalies	mediumspringgreen	FALSE
747.1	-0.0462346	0.686002	Cardiac congenital anomalies	15	congenital anomalies	mediumspringgreen	FALSE
396	0.131735	0.0911322	Abnormal heart sounds	8	circulatory system	red	TRUE
527.8	0.149347	0.429363	Other specified diseases of the salivary glands	10	digestive	chartreuse4	TRUE
255.1	-0.0700268	0.677969	Adrenal hyperfunction	3	endocrine/metabolic	brown	FALSE
611.3	-0.0271571	0.676941	Lump or mass in breast	11	genitourinary	black	FALSE
286.81	0.071159	0.665435	Primary hypercoagulable state	4	hematopoietic	darkorange1	TRUE
726.3	0.0498723	0.694824	Bursitis	14	musculoskeletal	darkolivegreen	TRUE
642	0.0222623	0.809005	Hypertension complicating pregnancy	childbirth	and the puerperium	12	pregnancy complications	royalblue4	TRUE
592	0.132455	0.141138	Cystitis and urethritis	11	genitourinary	black	TRUE
758	-0.223892	0.53086	Chromosomal anomalies and genetic disorders	15	congenital anomalies	mediumspringgreen	FALSE
292.1	-0.0310015	0.764283	Aphasia/speech disturbance	5	mental disorders	magenta	FALSE
575.2	-0.0473865	0.813323	Obstruction of bile duct	10	digestive	chartreuse4	FALSE
610.4	0.338955	0.0662308	Benign neoplasm of breast	11	genitourinary	black	TRUE
347	-0.314194	0.309435	Cataplexy and narcolepsy	6	neurological	darkblue	FALSE
433.31	-0.00356461	0.967047	Transient cerebral ischemia	8	circulatory system	red	FALSE
594	-0.0416739	0.583187	Urinary calculus	11	genitourinary	black	FALSE
367.2	-0.00295811	0.961456	Astigmatism	7	sense organs	darkseagreen4	FALSE
420.1	0.228185	0.452527	Myocarditis	8	circulatory system	red	TRUE
132	-0.348033	0.250056	Infestation (lice	mites)	1	infectious diseases	blue	FALSE

## Sheet: Supp. Fig. 1
Supplemental Figure 1. Power analysis for detecting significant associations in the PMBB AFR population.
Test.Model	True.Model	MAF	OR	N_total	N_cases	N_controls	Case.Rate	Power_at_Alpha_0.05	min_cases
Additive	Additive	0.001	1.5	11198	20	11178	0.00178603	0.0509818	20
Additive	Additive	0.001	2	11198	20	11178	0.00178603	0.0531717	20
Additive	Additive	0.001	2.5	11198	20	11178	0.00178603	0.0571741	20
Additive	Additive	0.001	3	11198	20	11178	0.00178603	0.0618373	20
Additive	Additive	0.001	3.5	11198	20	11178	0.00178603	0.067239	20
Additive	Additive	0.001	4	11198	20	11178	0.00178603	0.0733178	20
Additive	Additive	0.001	4.5	11198	20	11178	0.00178603	0.0799846	20
Additive	Additive	0.001	5	11198	20	11178	0.00178603	0.0872013	20
Additive	Additive	0.001	5.5	11198	20	11178	0.00178603	0.0880932	20
Additive	Additive	0.001	6	11198	20	11178	0.00178603	0.0934065	20
Additive	Additive	0.001	6.5	11198	20	11178	0.00178603	0.111573	20
Additive	Additive	0.001	7	11198	20	11178	0.00178603	0.120512	20
Additive	Additive	0.001	7.5	11198	20	11178	0.00178603	0.129783	20
Additive	Additive	0.001	8	11198	20	11178	0.00178603	0.139341	20
Additive	Additive	0.001	8.5	11198	20	11178	0.00178603	0.14927	20
Additive	Additive	0.001	9	11198	20	11178	0.00178603	0.159431	20
Additive	Additive	0.001	9.5	11198	20	11178	0.00178603	0.169836	20
Additive	Additive	0.001	10	11198	20	11178	0.00178603	0.180494	20
Additive	Additive	0.001	10.5	11198	20	11178	0.00178603	0.191351	20
Additive	Additive	0.001	11	11198	20	11178	0.00178603	0.202396	20
Additive	Additive	0.001	11.5	11198	20	11178	0.00178603	0.213609	20
Additive	Additive	0.001	12	11198	20	11178	0.00178603	0.22499	20
Additive	Additive	0.001	12.5	11198	20	11178	0.00178603	0.236495	20
Additive	Additive	0.001	13	11198	20	11178	0.00178603	0.248119	20
Additive	Additive	0.001	13.5	11198	20	11178	0.00178603	0.25986	20
Additive	Additive	0.001	14	11198	20	11178	0.00178603	0.271686	20
Additive	Additive	0.001	14.5	11198	20	11178	0.00178603	0.283573	20
Additive	Additive	0.001	15	11198	20	11178	0.00178603	0.29552	20
Additive	Additive	0.001	15.5	11198	20	11178	0.00178603	0.307501	20
Additive	Additive	0.001	16	11198	20	11178	0.00178603	0.319503	20
Additive	Additive	0.001	16.5	11198	20	11178	0.00178603	0.331511	20
Additive	Additive	0.001	17	11198	20	11178	0.00178603	0.34361	20
Additive	Additive	0.001	17.5	11198	20	11178	0.00178603	0.355628	20
Additive	Additive	0.001	18	11198	20	11178	0.00178603	0.367652	20
Additive	Additive	0.001	18.5	11198	20	11178	0.00178603	0.379632	20
Additive	Additive	0.001	19	11198	20	11178	0.00178603	0.391565	20
Additive	Additive	0.001	19.5	11198	20	11178	0.00178603	0.403452	20
Additive	Additive	0.001	20	11198	20	11178	0.00178603	0.415276	20
Additive	Additive	0.001	1.5	11198	50	11148	0.00446508	0.0524524	50
Additive	Additive	0.001	2	11198	50	11148	0.00446508	0.058777	50
Additive	Additive	0.001	2.5	11198	50	11148	0.00446508	0.0679344	50
Additive	Additive	0.001	3	11198	50	11148	0.00446508	0.079592	50
Additive	Additive	0.001	3.5	11198	50	11148	0.00446508	0.0931628	50
Additive	Additive	0.001	4	11198	50	11148	0.00446508	0.108459	50
Additive	Additive	0.001	4.5	11198	50	11148	0.00446508	0.125278	50
Additive	Additive	0.001	5	11198	50	11148	0.00446508	0.143437	50
Additive	Additive	0.001	5.5	11198	50	11148	0.00446508	0.162754	50
Additive	Additive	0.001	6	11198	50	11148	0.00446508	0.183108	50
Additive	Additive	0.001	6.5	11198	50	11148	0.00446508	0.204367	50
Additive	Additive	0.001	7	11198	50	11148	0.00446508	0.226351	50
Additive	Additive	0.001	7.5	11198	50	11148	0.00446508	0.248981	50
Additive	Additive	0.001	8	11198	50	11148	0.00446508	0.272094	50
Additive	Additive	0.001	8.5	11198	50	11148	0.00446508	0.295558	50
Additive	Additive	0.001	9	11198	50	11148	0.00446508	0.319352	50
Additive	Additive	0.001	9.5	11198	50	11148	0.00446508	0.343279	50
Additive	Additive	0.001	10	11198	50	11148	0.00446508	0.367256	50
Additive	Additive	0.001	10.5	11198	50	11148	0.00446508	0.391191	50
Additive	Additive	0.001	11	11198	50	11148	0.00446508	0.415027	50
Additive	Additive	0.001	11.5	11198	50	11148	0.00446508	0.438642	50
Additive	Additive	0.001	12	11198	50	11148	0.00446508	0.461983	50
Additive	Additive	0.001	12.5	11198	50	11148	0.00446508	0.484985	50
Additive	Additive	0.001	13	11198	50	11148	0.00446508	0.507583	50
Additive	Additive	0.001	13.5	11198	50	11148	0.00446508	0.529729	50
Additive	Additive	0.001	14	11198	50	11148	0.00446508	0.551372	50
Additive	Additive	0.001	14.5	11198	50	11148	0.00446508	0.572482	50
Additive	Additive	0.001	15	11198	50	11148	0.00446508	0.593024	50
Additive	Additive	0.001	15.5	11198	50	11148	0.00446508	0.612968	50
Additive	Additive	0.001	16	11198	50	11148	0.00446508	0.632287	50
Additive	Additive	0.001	16.5	11198	50	11148	0.00446508	0.65097	50
Additive	Additive	0.001	17	11198	50	11148	0.00446508	0.669004	50
Additive	Additive	0.001	17.5	11198	50	11148	0.00446508	0.686382	50
Additive	Additive	0.001	18	11198	50	11148	0.00446508	0.703095	50
Additive	Additive	0.001	18.5	11198	50	11148	0.00446508	0.719159	50
Additive	Additive	0.001	19	11198	50	11148	0.00446508	0.734559	50
Additive	Additive	0.001	19.5	11198	50	11148	0.00446508	0.749299	50
Additive	Additive	0.001	20	11198	50	11148	0.00446508	0.763408	50
Additive	Additive	0.001	1.5	11198	100	11098	0.00893017	0.0548826	100
Additive	Additive	0.001	2	11198	100	11098	0.00893017	0.0674709	100
Additive	Additive	0.001	2.5	11198	100	11098	0.00893017	0.0858662	100
Additive	Additive	0.001	3	11198	100	11098	0.00893017	0.109002	100
Additive	Additive	0.001	3.5	11198	100	11098	0.00893017	0.136103	100
Additive	Additive	0.001	4	11198	100	11098	0.00893017	0.166523	100
Additive	Additive	0.001	4.5	11198	100	11098	0.00893017	0.199678	100
Additive	Additive	0.001	5	11198	100	11098	0.00893017	0.235039	100
Additive	Additive	0.001	5.5	11198	100	11098	0.00893017	0.27206	100
Additive	Additive	0.001	6	11198	100	11098	0.00893017	0.310215	100
Additive	Additive	0.001	6.5	11198	100	11098	0.00893017	0.349068	100
Additive	Additive	0.001	7	11198	100	11098	0.00893017	0.388086	100
Additive	Additive	0.001	7.5	11198	100	11098	0.00893017	0.427035	100
Additive	Additive	0.001	8	11198	100	11098	0.00893017	0.465391	100
Additive	Additive	0.001	8.5	11198	100	11098	0.00893017	0.502899	100
Additive	Additive	0.001	9	11198	100	11098	0.00893017	0.5393	100
Additive	Additive	0.001	9.5	11198	100	11098	0.00893017	0.574376	100
Additive	Additive	0.001	10	11198	100	11098	0.00893017	0.607951	100
Additive	Additive	0.001	10.5	11198	100	11098	0.00893017	0.63991	100
Additive	Additive	0.001	11	11198	100	11098	0.00893017	0.670149	100
Additive	Additive	0.001	11.5	11198	100	11098	0.00893017	0.698621	100
Additive	Additive	0.001	12	11198	100	11098	0.00893017	0.725319	100
Additive	Additive	0.001	12.5	11198	100	11098	0.00893017	0.750225	100
Additive	Additive	0.001	13	11198	100	11098	0.00893017	0.77337	100
Additive	Additive	0.001	13.5	11198	100	11098	0.00893017	0.794791	100
Additive	Additive	0.001	14	11198	100	11098	0.00893017	0.814556	100
Additive	Additive	0.001	14.5	11198	100	11098	0.00893017	0.832728	100
Additive	Additive	0.001	15	11198	100	11098	0.00893017	0.84938	100
Additive	Additive	0.001	15.5	11198	100	11098	0.00893017	0.864604	100
Additive	Additive	0.001	16	11198	100	11098	0.00893017	0.878477	100
Additive	Additive	0.001	16.5	11198	100	11098	0.00893017	0.891093	100
Additive	Additive	0.001	17	11198	100	11098	0.00893017	0.902534	100
Additive	Additive	0.001	17.5	11198	100	11098	0.00893017	0.912888	100
Additive	Additive	0.001	18	11198	100	11098	0.00893017	0.922241	100
Additive	Additive	0.001	18.5	11198	100	11098	0.00893017	0.930662	100
Additive	Additive	0.001	19	11198	100	11098	0.00893017	0.938253	100
Additive	Additive	0.001	19.5	11198	100	11098	0.00893017	0.945063	100
Additive	Additive	0.001	20	11198	100	11098	0.00893017	0.95117	100
Additive	Additive	0.001	1.5	11198	200	10998	0.0178603	0.0596524	200
Additive	Additive	0.001	2	11198	200	10998	0.0178603	0.0845244	200
Additive	Additive	0.001	2.5	11198	200	10998	0.0178603	0.120892	200
Additive	Additive	0.001	3	11198	200	10998	0.0178603	0.1663	200
Additive	Additive	0.001	3.5	11198	200	10998	0.0178603	0.21889	200
Additive	Additive	0.001	4	11198	200	10998	0.0178603	0.276405	200
Additive	Additive	0.001	4.5	11198	200	10998	0.0178603	0.336916	200
Additive	Additive	0.001	5	11198	200	10998	0.0178603	0.39861	200
Additive	Additive	0.001	5.5	11198	200	10998	0.0178603	0.459827	200
Additive	Additive	0.001	6	11198	200	10998	0.0178603	0.519209	200
Additive	Additive	0.001	6.5	11198	200	10998	0.0178603	0.575672	200
Additive	Additive	0.001	7	11198	200	10998	0.0178603	0.628433	200
Additive	Additive	0.001	7.5	11198	200	10998	0.0178603	0.67699	200
Additive	Additive	0.001	8	11198	200	10998	0.0178603	0.721073	200
Additive	Additive	0.001	8.5	11198	200	10998	0.0178603	0.760625	200
Additive	Additive	0.001	9	11198	200	10998	0.0178603	0.795718	200
Additive	Additive	0.001	9.5	11198	200	10998	0.0178603	0.82657	200
Additive	Additive	0.001	10	11198	200	10998	0.0178603	0.853454	200
Additive	Additive	0.001	10.5	11198	200	10998	0.0178603	0.876703	200
Additive	Additive	0.001	11	11198	200	10998	0.0178603	0.896669	200
Additive	Additive	0.001	11.5	11198	200	10998	0.0178603	0.913709	200
Additive	Additive	0.001	12	11198	200	10998	0.0178603	0.928171	200
Additive	Additive	0.001	12.5	11198	200	10998	0.0178603	0.940383	200
Additive	Additive	0.001	13	11198	200	10998	0.0178603	0.95065	200
Additive	Additive	0.001	13.5	11198	200	10998	0.0178603	0.959245	200
Additive	Additive	0.001	14	11198	200	10998	0.0178603	0.966413	200
Additive	Additive	0.001	14.5	11198	200	10998	0.0178603	0.972374	200
Additive	Additive	0.001	15	11198	200	10998	0.0178603	0.977314	200
Additive	Additive	0.001	15.5	11198	200	10998	0.0178603	0.981398	200
Additive	Additive	0.001	16	11198	200	10998	0.0178603	0.984767	200
Additive	Additive	0.001	16.5	11198	200	10998	0.0178603	0.987526	200
Additive	Additive	0.001	17	11198	200	10998	0.0178603	0.989818	200
Additive	Additive	0.001	17.5	11198	200	10998	0.0178603	0.991686	200
Additive	Additive	0.001	18	11198	200	10998	0.0178603	0.993216	200
Additive	Additive	0.001	18.5	11198	200	10998	0.0178603	0.994468	200
Additive	Additive	0.001	19	11198	200	10998	0.0178603	0.995491	200
Additive	Additive	0.001	19.5	11198	200	10998	0.0178603	0.996326	200
Additive	Additive	0.001	20	11198	200	10998	0.0178603	0.997007	200
Additive	Additive	0.001	1.5	11198	500	10698	0.0446508	0.0732623	500
Additive	Additive	0.001	2	11198	500	10698	0.0446508	0.132727	500
Additive	Additive	0.001	2.5	11198	500	10698	0.0446508	0.217783	500
Additive	Additive	0.001	3	11198	500	10698	0.0446508	0.318546	500
Additive	Additive	0.001	3.5	11198	500	10698	0.0446508	0.425097	500
Additive	Additive	0.001	4	11198	500	10698	0.0446508	0.528863	500
Additive	Additive	0.001	4.5	11198	500	10698	0.0446508	0.623652	500
Additive	Additive	0.001	5	11198	500	10698	0.0446508	0.705974	500
Additive	Additive	0.001	5.5	11198	500	10698	0.0446508	0.774605	500
Additive	Additive	0.001	6	11198	500	10698	0.0446508	0.82997	500
Additive	Additive	0.001	6.5	11198	500	10698	0.0446508	0.873443	500
Additive	Additive	0.001	7	11198	500	10698	0.0446508	0.906846	500
Additive	Additive	0.001	7.5	11198	500	10698	0.0446508	0.93205	500
Additive	Additive	0.001	8	11198	500	10698	0.0446508	0.950797	500
Additive	Additive	0.001	8.5	11198	500	10698	0.0446508	0.964573	500
Additive	Additive	0.001	9	11198	500	10698	0.0446508	0.974607	500
Additive	Additive	0.001	9.5	11198	500	10698	0.0446508	0.981859	500
Additive	Additive	0.001	10	11198	500	10698	0.0446508	0.98707	500
Additive	Additive	0.001	10.5	11198	500	10698	0.0446508	0.990796	500
Additive	Additive	0.001	11	11198	500	10698	0.0446508	0.993453	500
Additive	Additive	0.001	11.5	11198	500	10698	0.0446508	0.995343	500
Additive	Additive	0.001	12	11198	500	10698	0.0446508	0.996685	500
Additive	Additive	0.001	12.5	11198	500	10698	0.0446508	0.997639	500
Additive	Additive	0.001	13	11198	500	10698	0.0446508	0.998315	500
Additive	Additive	0.001	13.5	11198	500	10698	0.0446508	0.998796	500
Additive	Additive	0.001	14	11198	500	10698	0.0446508	0.999137	500
Additive	Additive	0.001	14.5	11198	500	10698	0.0446508	0.999381	500
Additive	Additive	0.001	15	11198	500	10698	0.0446508	0.999554	500
Additive	Additive	0.001	15.5	11198	500	10698	0.0446508	0.999678	500
Additive	Additive	0.001	16	11198	500	10698	0.0446508	0.999767	500
Additive	Additive	0.001	16.5	11198	500	10698	0.0446508	0.999831	500
Additive	Additive	0.001	17	11198	500	10698	0.0446508	0.999877	500
Additive	Additive	0.001	17.5	11198	500	10698	0.0446508	0.99991	500
Additive	Additive	0.001	18	11198	500	10698	0.0446508	0.999934	500
Additive	Additive	0.001	18.5	11198	500	10698	0.0446508	0.999951	500
Additive	Additive	0.001	19	11198	500	10698	0.0446508	0.999964	500
Additive	Additive	0.001	19.5	11198	500	10698	0.0446508	0.999973	500
Additive	Additive	0.001	20	11198	500	10698	0.0446508	0.99998	500
Additive	Additive	0.001	1.5	11198	1000	10198	0.0893017	0.0935348	1000
Additive	Additive	0.001	2	11198	1000	10198	0.0893017	0.201694	1000
Additive	Additive	0.001	2.5	11198	1000	10198	0.0893017	0.345954	1000
Additive	Additive	0.001	3	11198	1000	10198	0.0893017	0.497162	1000
Additive	Additive	0.001	3.5	11198	1000	10198	0.0893017	0.633325	1000
Additive	Additive	0.001	4	11198	1000	10198	0.0893017	0.743573	1000
Additive	Additive	0.001	4.5	11198	1000	10198	0.0893017	0.826299	1000
Additive	Additive	0.001	5	11198	1000	10198	0.0893017	0.885059	1000
Additive	Additive	0.001	5.5	11198	1000	10198	0.0893017	0.925187	1000
Additive	Additive	0.001	6	11198	1000	10198	0.0893017	0.951832	1000
Additive	Additive	0.001	6.5	11198	1000	10198	0.0893017	0.969189	1000
Additive	Additive	0.001	7	11198	1000	10198	0.0893017	0.980349	1000
Additive	Additive	0.001	7.5	11198	1000	10198	0.0893017	0.98747	1000
Additive	Additive	0.001	8	11198	1000	10198	0.0893017	0.991995	1000
Additive	Additive	0.001	8.5	11198	1000	10198	0.0893017	0.994867	1000
Additive	Additive	0.001	9	11198	1000	10198	0.0893017	0.996693	1000
Additive	Additive	0.001	9.5	11198	1000	10198	0.0893017	0.997856	1000
Additive	Additive	0.001	10	11198	1000	10198	0.0893017	0.998601	1000
Additive	Additive	0.001	10.5	11198	1000	10198	0.0893017	0.999081	1000
Additive	Additive	0.001	11	11198	1000	10198	0.0893017	0.999391	1000
Additive	Additive	0.001	11.5	11198	1000	10198	0.0893017	0.999594	1000
Additive	Additive	0.001	12	11198	1000	10198	0.0893017	0.999727	1000
Additive	Additive	0.001	12.5	11198	1000	10198	0.0893017	0.999815	1000
Additive	Additive	0.001	13	11198	1000	10198	0.0893017	0.999873	1000
Additive	Additive	0.001	13.5	11198	1000	10198	0.0893017	0.999913	1000
Additive	Additive	0.001	14	11198	1000	10198	0.0893017	0.999939	1000
Additive	Additive	0.001	14.5	11198	1000	10198	0.0893017	0.999957	1000
Additive	Additive	0.001	15	11198	1000	10198	0.0893017	0.99997	1000
Additive	Additive	0.001	15.5	11198	1000	10198	0.0893017	0.999979	1000
Additive	Additive	0.001	16	11198	1000	10198	0.0893017	0.999985	1000
Additive	Additive	0.001	16.5	11198	1000	10198	0.0893017	0.999989	1000
Additive	Additive	0.001	17	11198	1000	10198	0.0893017	0.999992	1000
Additive	Additive	0.001	17.5	11198	1000	10198	0.0893017	0.999994	1000
Additive	Additive	0.001	18	11198	1000	10198	0.0893017	0.999996	1000
Additive	Additive	0.001	18.5	11198	1000	10198	0.0893017	0.999997	1000
Additive	Additive	0.001	19	11198	1000	10198	0.0893017	0.999998	1000
Additive	Additive	0.001	19.5	11198	1000	10198	0.0893017	0.999998	1000
Additive	Additive	0.001	20	11198	1000	10198	0.0893017	0.999999	1000
Additive	Additive	0.001	1.5	11198	3000	8198	0.267905	0.146004	3000
Additive	Additive	0.001	2	11198	3000	8198	0.267905	0.350787	3000
Additive	Additive	0.001	2.5	11198	3000	8198	0.267905	0.561382	3000
Additive	Additive	0.001	3	11198	3000	8198	0.267905	0.723693	3000
Additive	Additive	0.001	3.5	11198	3000	8198	0.267905	0.831704	3000
Additive	Additive	0.001	4	11198	3000	8198	0.267905	0.898492	3000
Additive	Additive	0.001	4.5	11198	3000	8198	0.267905	0.938485	3000
Additive	Additive	0.001	5	11198	3000	8198	0.267905	0.962224	3000
Additive	Additive	0.001	5.5	11198	3000	8198	0.267905	0.976383	3000
Additive	Additive	0.001	6	11198	3000	8198	0.267905	0.984933	3000
Additive	Additive	0.001	6.5	11198	3000	8198	0.267905	0.990183	3000
Additive	Additive	0.001	7	11198	3000	8198	0.267905	0.993467	3000
Additive	Additive	0.001	7.5	11198	3000	8198	0.267905	0.995563	3000
Additive	Additive	0.001	8	11198	3000	8198	0.267905	0.996926	3000
Additive	Additive	0.001	8.5	11198	3000	8198	0.267905	0.99783	3000
Additive	Additive	0.001	9	11198	3000	8198	0.267905	0.998441	3000
Additive	Additive	0.001	9.5	11198	3000	8198	0.267905	0.998861	3000
Additive	Additive	0.001	10	11198	3000	8198	0.267905	0.999155	3000
Additive	Additive	0.001	10.5	11198	3000	8198	0.267905	0.999364	3000
Additive	Additive	0.001	11	11198	3000	8198	0.267905	0.999515	3000
Additive	Additive	0.001	11.5	11198	3000	8198	0.267905	0.999625	3000
Additive	Additive	0.001	12	11198	3000	8198	0.267905	0.999707	3000
Additive	Additive	0.001	12.5	11198	3000	8198	0.267905	0.999768	3000
Additive	Additive	0.001	13	11198	3000	8198	0.267905	0.999815	3000
Additive	Additive	0.001	13.5	11198	3000	8198	0.267905	0.99985	3000
Additive	Additive	0.001	14	11198	3000	8198	0.267905	0.999878	3000
Additive	Additive	0.001	14.5	11198	3000	8198	0.267905	0.9999	3000
Additive	Additive	0.001	15	11198	3000	8198	0.267905	0.999917	3000
Additive	Additive	0.001	15.5	11198	3000	8198	0.267905	0.999931	3000
Additive	Additive	0.001	16	11198	3000	8198	0.267905	0.999942	3000
Additive	Additive	0.001	16.5	11198	3000	8198	0.267905	0.999951	3000
Additive	Additive	0.001	17	11198	3000	8198	0.267905	0.999958	3000
Additive	Additive	0.001	17.5	11198	3000	8198	0.267905	0.999964	3000
Additive	Additive	0.001	18	11198	3000	8198	0.267905	0.999969	3000
Additive	Additive	0.001	18.5	11198	3000	8198	0.267905	0.999973	3000
Additive	Additive	0.001	19	11198	3000	8198	0.267905	0.999977	3000
Additive	Additive	0.001	19.5	11198	3000	8198	0.267905	0.99998	3000
Additive	Additive	0.001	20	11198	3000	8198	0.267905	0.999982	3000
Additive	Additive	0.001	1.5	11198	5000	6198	0.446508	0.15981	5000
Additive	Additive	0.001	2	11198	5000	6198	0.446508	0.367698	5000
Additive	Additive	0.001	2.5	11198	5000	6198	0.446508	0.561234	5000
Additive	Additive	0.001	3	11198	5000	6198	0.446508	0.704024	5000
Additive	Additive	0.001	3.5	11198	5000	6198	0.446508	0.800149	5000
Additive	Additive	0.001	4	11198	5000	6198	0.446508	0.862975	5000
Additive	Additive	0.001	4.5	11198	5000	6198	0.446508	0.903999	5000
Additive	Additive	0.001	5	11198	5000	6198	0.446508	0.93117	5000
Additive	Additive	0.001	5.5	11198	5000	6198	0.446508	0.949481	5000
Additive	Additive	0.001	6	11198	5000	6198	0.446508	0.962088	5000
Additive	Additive	0.001	6.5	11198	5000	6198	0.446508	0.970957	5000
Additive	Additive	0.001	7	11198	5000	6198	0.446508	0.977325	5000
Additive	Additive	0.001	7.5	11198	5000	6198	0.446508	0.981989	5000
Additive	Additive	0.001	8	11198	5000	6198	0.446508	0.985467	5000
Additive	Additive	0.001	8.5	11198	5000	6198	0.446508	0.988103	5000
Additive	Additive	0.001	9	11198	5000	6198	0.446508	0.990135	5000
Additive	Additive	0.001	9.5	11198	5000	6198	0.446508	0.991723	5000
Additive	Additive	0.001	10	11198	5000	6198	0.446508	0.99298	5000
Additive	Additive	0.001	10.5	11198	5000	6198	0.446508	0.993987	5000
Additive	Additive	0.001	11	11198	5000	6198	0.446508	0.994803	5000
Additive	Additive	0.001	11.5	11198	5000	6198	0.446508	0.995472	5000
Additive	Additive	0.001	12	11198	5000	6198	0.446508	0.996024	5000
Additive	Additive	0.001	12.5	11198	5000	6198	0.446508	0.996485	5000
Additive	Additive	0.001	13	11198	5000	6198	0.446508	0.996873	5000
Additive	Additive	0.001	13.5	11198	5000	6198	0.446508	0.997201	5000
Additive	Additive	0.001	14	11198	5000	6198	0.446508	0.997481	5000
Additive	Additive	0.001	14.5	11198	5000	6198	0.446508	0.997722	5000
Additive	Additive	0.001	15	11198	5000	6198	0.446508	0.99793	5000
Additive	Additive	0.001	15.5	11198	5000	6198	0.446508	0.998111	5000
Additive	Additive	0.001	16	11198	5000	6198	0.446508	0.998268	5000
Additive	Additive	0.001	16.5	11198	5000	6198	0.446508	0.998407	5000
Additive	Additive	0.001	17	11198	5000	6198	0.446508	0.99853	5000
Additive	Additive	0.001	17.5	11198	5000	6198	0.446508	0.998638	5000
Additive	Additive	0.001	18	11198	5000	6198	0.446508	0.998734	5000
Additive	Additive	0.001	18.5	11198	5000	6198	0.446508	0.998821	5000
Additive	Additive	0.001	19	11198	5000	6198	0.446508	0.998898	5000
Additive	Additive	0.001	19.5	11198	5000	6198	0.446508	0.998968	5000
Additive	Additive	0.001	20	11198	5000	6198	0.446508	0.99903	5000
Additive	Additive	0.001	1.5	11198	7000	4198	0.625112	0.144402	7000
Additive	Additive	0.001	2	11198	7000	4198	0.625112	0.309117	7000
Additive	Additive	0.001	2.5	11198	7000	4198	0.625112	0.46139	7000
Additive	Additive	0.001	3	11198	7000	4198	0.625112	0.580649	7000
Additive	Additive	0.001	3.5	11198	7000	4198	0.625112	0.66924	7000
Additive	Additive	0.001	4	11198	7000	4198	0.625112	0.734425	7000
Additive	Additive	0.001	4.5	11198	7000	4198	0.625112	0.782745	7000
Additive	Additive	0.001	5	11198	7000	4198	0.625112	0.819097	7000
Additive	Additive	0.001	5.5	11198	7000	4198	0.625112	0.846879	7000
Additive	Additive	0.001	6	11198	7000	4198	0.625112	0.86853	7000
Additive	Additive	0.001	6.5	11198	7000	4198	0.625112	0.885627	7000
Additive	Additive	0.001	7	11198	7000	4198	0.625112	0.899356	7000
Additive	Additive	0.001	7.5	11198	7000	4198	0.625112	0.910526	7000
Additive	Additive	0.001	8	11198	7000	4198	0.625112	0.919728	7000
Additive	Additive	0.001	8.5	11198	7000	4198	0.625112	0.927402	7000
Additive	Additive	0.001	9	11198	7000	4198	0.625112	0.933861	7000
Additive	Additive	0.001	9.5	11198	7000	4198	0.625112	0.93936	7000
Additive	Additive	0.001	10	11198	7000	4198	0.625112	0.944075	7000
Additive	Additive	0.001	10.5	11198	7000	4198	0.625112	0.948153	7000
Additive	Additive	0.001	11	11198	7000	4198	0.625112	0.951703	7000
Additive	Additive	0.001	11.5	11198	7000	4198	0.625112	0.954818	7000
Additive	Additive	0.001	12	11198	7000	4198	0.625112	0.957564	7000
Additive	Additive	0.001	12.5	11198	7000	4198	0.625112	0.959984	7000
Additive	Additive	0.001	13	11198	7000	4198	0.625112	0.962176	7000
Additive	Additive	0.001	13.5	11198	7000	4198	0.625112	0.964123	7000
Additive	Additive	0.001	14	11198	7000	4198	0.625112	0.965878	7000
Additive	Additive	0.001	14.5	11198	7000	4198	0.625112	0.967462	7000
Additive	Additive	0.001	15	11198	7000	4198	0.625112	0.968901	7000
Additive	Additive	0.001	15.5	11198	7000	4198	0.625112	0.97021	7000
Additive	Additive	0.001	16	11198	7000	4198	0.625112	0.971409	7000
Additive	Additive	0.001	16.5	11198	7000	4198	0.625112	0.972506	7000
Additive	Additive	0.001	17	11198	7000	4198	0.625112	0.973517	7000
Additive	Additive	0.001	17.5	11198	7000	4198	0.625112	0.974442	7000
Additive	Additive	0.001	18	11198	7000	4198	0.625112	0.975308	7000
Additive	Additive	0.001	18.5	11198	7000	4198	0.625112	0.976103	7000
Additive	Additive	0.001	19	11198	7000	4198	0.625112	0.976847	7000
Additive	Additive	0.001	19.5	11198	7000	4198	0.625112	0.977537	7000
Additive	Additive	0.001	20	11198	7000	4198	0.625112	0.97818	7000

## Sheet: Supp. Fig 3
Supplemental Figure 3. Meta-analysis of AFR and EUR PheWAS for 62 protein-altering variants in APOL genes.
SNP	CHR	BP	phecode	P	description	groupnum	group	color	shapes	shape_name	label
22:35658694:A:G	22	35658694	567	0.314729	Peritonitis and retroperitoneal infections	10	Digestive	chartreuse4	4	Other	FALSE
22:35658694:A:G	22	35658694	740.1	0.193074	Osteoarthritis; localized	14	Musculoskeletal	darkolivegreen	4	Other	FALSE
22:35658694:A:G	22	35658694	740.11	0.201338	Osteoarthrosis, localized, primary	14	Musculoskeletal	darkolivegreen	4	Other	FALSE
22:35658694:A:G	22	35658694	442.3	0.859965	Aneurysm of artery of lower extremity	8	Circulatory System	red	4	Other	FALSE
22:35658694:A:G	22	35658694	574.2	0.523375	Calculus of bile duct	10	Digestive	chartreuse4	4	Other	FALSE
22:35658694:A:G	22	35658694	803.2	0.332525	Fracture of radius and ulna	18	Injuries & Poisonings	gray50	4	Other	FALSE
22:35658694:A:G	22	35658694	362.27	0.406478	Drusen (degenerative) of retina	7	Sense Organs	darkseagreen4	4	Other	FALSE
22:35658694:A:G	22	35658694	785	0.79114	Abdominal pain	17	Symptoms	purple	4	Other	FALSE
22:35658694:A:G	22	35658694	520	0.765773	Disorders of tooth development	10	Digestive	chartreuse4	4	Other	FALSE
22:35658694:A:G	22	35658694	751.21	0.869203	Cystic kidney disease	15	Congenital Anomalies	mediumspringgreen	4	Other	FALSE
22:35658694:A:G	22	35658694	704.8	0.213611	Other specified diseases of hair and hair follicles	13	Dermatologic	firebrick	4	Other	FALSE
22:35658694:A:G	22	35658694	911	0.834557	Blister	18	Injuries & Poisonings	gray50	4	Other	FALSE
22:35658694:A:G	22	35658694	296.2	0.484535	Depression	5	Mental Disorders	magenta	4	Other	FALSE
22:35658694:A:G	22	35658694	292.6	0.990387	Hallucinations	5	Mental Disorders	magenta	4	Other	FALSE
22:35658694:A:G	22	35658694	772.6	0.0641913	Facial weakness	17	Symptoms	purple	4	Other	FALSE
22:35658694:A:G	22	35658694	411.4	0.295663	Coronary atherosclerosis	8	Circulatory System	red	4	Other	FALSE
22:35658694:A:G	22	35658694	555.21	0.901298	Ulcerative colitis (chronic)	10	Digestive	chartreuse4	4	Other	FALSE
22:35658694:A:G	22	35658694	287	0.855204	Purpura and other hemorrhagic conditions	4	Hematopoietic	darkorange1	4	Other	FALSE
22:35658694:A:G	22	35658694	296	0.503506	Mood disorders	5	Mental Disorders	magenta	4	Other	FALSE
22:35658694:A:G	22	35658694	531	0.440239	Peptic ulcer (excl. esophageal)	10	Digestive	chartreuse4	4	Other	FALSE
22:35658694:A:G	22	35658694	316.1	0.102732	Polyneuropathy due to drugs	5	Mental Disorders	magenta	4	Other	FALSE
22:35658694:A:G	22	35658694	522.5	0.832941	Periapical abscess	10	Digestive	chartreuse4	4	Other	FALSE
22:35658694:A:G	22	35658694	277.5	0.520908	Other disorders of lipoid metabolism	3	Endocrine/Metabolic	brown	4	Other	FALSE
22:35658694:A:G	22	35658694	550.1	0.63013	Inguinal hernia	10	Digestive	chartreuse4	4	Other	FALSE
22:35658694:A:G	22	35658694	443.1	0.100377	Raynaud's syndrome	8	Circulatory System	red	4	Other	FALSE
22:35658694:A:G	22	35658694	401.1	0.194878	Essential hypertension	8	Circulatory System	red	4	Other	FALSE
22:35658694:A:G	22	35658694	585.32	0.377343	End stage renal disease	11	Genitourinary	black	4	Other	FALSE
22:35658694:A:G	22	35658694	474.2	0.0129336	Chronic tonsillitis and adenoiditis	9	Respiratory	coral4	4	Other	FALSE
22:35658694:A:G	22	35658694	333	0.251715	Extrapyramidal disease and abnormal movement disorders	6	Neurological	darkblue	4	Other	FALSE
22:35658694:A:G	22	35658694	442.11	0.20693	Abdominal aortic aneurysm	8	Circulatory System	red	4	Other	FALSE
22:35658694:A:G	22	35658694	290	0.978992	Delirium dementia and amnestic and other cognitive disorders	5	Mental Disorders	magenta	4	Other	FALSE
22:35658694:A:G	22	35658694	285.2	0.45025	Anemia of chronic disease	4	Hematopoietic	darkorange1	4	Other	FALSE
22:35658694:A:G	22	35658694	573.5	0.98848	Jaundice (not of newborn)	10	Digestive	chartreuse4	4	Other	FALSE
22:35658694:A:G	22	35658694	550.2	0.105307	Diaphragmatic hernia	10	Digestive	chartreuse4	4	Other	FALSE
22:35658694:A:G	22	35658694	414.2	0.641101	ASCVD	8	Circulatory System	red	4	Other	FALSE
22:35658694:A:G	22	35658694	509.1	0.939956	Respiratory failure	9	Respiratory	coral4	4	Other	FALSE
22:35658694:A:G	22	35658694	711.1	0.580238	Pyogenic arthritis	14	Musculoskeletal	darkolivegreen	4	Other	FALSE
22:35658694:A:G	22	35658694	440.21	0.52148	Atherosclerosis of native arteries of the extremities with ulceration or gangrene	8	Circulatory System	red	4	Other	FALSE
22:35658694:A:G	22	35658694	136	0.347971	Other infectious and parasitic diseases	1	Infectious Diseases	blue	4	Other	FALSE
22:35658694:A:G	22	35658694	706.2	0.358001	Sebaceous cyst	13	Dermatologic	firebrick	4	Other	FALSE
22:35658694:A:G	22	35658694	110.13	0.239546	Dermatophytosis of the body	1	Infectious Diseases	blue	4	Other	FALSE
22:35658694:A:G	22	35658694	790.8	0.6268	Elevated C-reactive protein (CRP)	17	Symptoms	purple	4	Other	FALSE
22:35658694:A:G	22	35658694	368.2	0.442959	Diplopia and disorders of binocular vision	7	Sense Organs	darkseagreen4	4	Other	FALSE
22:35658694:A:G	22	35658694	580.14	0.725823	Chronic glomerulonephritis, NOS	11	Genitourinary	black	4	Other	FALSE
22:35658694:A:G	22	35658694	562.1	0.645248	Diverticulosis	10	Digestive	chartreuse4	4	Other	FALSE
22:35658694:A:G	22	35658694	41	0.412883	Bacterial infection NOS	1	Infectious Diseases	blue	4	Other	FALSE
22:35658694:A:G	22	35658694	362.7	0.153615	Hereditary retinal dystrophies	7	Sense Organs	darkseagreen4	4	Other	FALSE
22:35658694:A:G	22	35658694	433.21	0.00397752	Cerebral artery occlusion, with cerebral infarction	8	Circulatory System	red	4	Other	FALSE
22:35658694:A:G	22	35658694	377.3	0.625747	Optic neuritis/neuropathy	7	Sense Organs	darkseagreen4	4	Other	FALSE
22:35658694:A:G	22	35658694	272.1	0.177991	Hyperlipidemia	3	Endocrine/Metabolic	brown	4	Other	FALSE
22:35658694:A:G	22	35658694	250.25	0.623776	Diabetes type 2 with peripheral circulatory disorders	3	Endocrine/Metabolic	brown	4	Other	FALSE
22:35658694:A:G	22	35658694	578.9	0.346446	Hemorrhage of gastrointestinal tract	10	Digestive	chartreuse4	4	Other	FALSE
22:35658694:A:G	22	35658694	433.5	0.920843	Cerebral aneurysm	8	Circulatory System	red	4	Other	FALSE
22:35658694:A:G	22	35658694	649	0.629765	Other conditions or status of the mother complicating pregnancy, childbirth, or the puerperium	12	Pregnancy Complications	royalblue4	4	Other	FALSE
22:35658694:A:G	22	35658694	270	0.980136	Disorders of protein plasma/amino-acid transport and metabolism	3	Endocrine/Metabolic	brown	4	Other	FALSE
22:35658694:A:G	22	35658694	348.8	0.00811234	Encephalopathy, not elsewhere classified	6	Neurological	darkblue	4	Other	FALSE
22:35658694:A:G	22	35658694	750.1	0.731735	Upper gastrointestinal congenital anomalies	15	Congenital Anomalies	mediumspringgreen	4	Other	FALSE
22:35658694:A:G	22	35658694	568	0.683415	Other disorders of peritoneum	10	Digestive	chartreuse4	4	Other	FALSE
22:35658694:A:G	22	35658694	686.1	0.141475	Carbuncle and furuncle	13	Dermatologic	firebrick	4	Other	FALSE
22:35658694:A:G	22	35658694	454.11	0.391936	Varicose veins of lower extremity, symptomtic	8	Circulatory System	red	4	Other	FALSE
22:35658694:A:G	22	35658694	386.2	0.113837	Peripheral or central vertigo	7	Sense Organs	darkseagreen4	4	Other	FALSE
22:35658694:A:G	22	35658694	559	0.394187	Ileostomy status	10	Digestive	chartreuse4	4	Other	FALSE
22:35658694:A:G	22	35658694	292.4	0.134331	Altered mental status	5	Mental Disorders	magenta	4	Other	FALSE
22:35658694:A:G	22	35658694	381.11	0.7832	Suppurative and unspecified otitis media	7	Sense Organs	darkseagreen4	4	Other	FALSE
22:35658694:A:G	22	35658694	358.1	0.258444	Myasthenia gravis	6	Neurological	darkblue	4	Other	FALSE
22:35658694:A:G	22	35658694	727.6	0.45761	Rupture of tendon, nontraumatic	14	Musculoskeletal	darkolivegreen	4	Other	FALSE
22:35658694:A:G	22	35658694	112.3	0.858577	Candidiasis of skin and nails	1	Infectious Diseases	blue	4	Other	FALSE
22:35658694:A:G	22	35658694	252.1	0.704387	Hyperparathyroidism	3	Endocrine/Metabolic	brown	4	Other	FALSE
22:35658694:A:G	22	35658694	368.9	0.422741	Subjective visual disturbances	7	Sense Organs	darkseagreen4	4	Other	FALSE
22:35658694:A:G	22	35658694	671	0.77223	Venous/cerebrovascular complications embolism in pregnancy and the puerperium	12	Pregnancy Complications	royalblue4	4	Other	FALSE
22:35658694:A:G	22	35658694	174	0.354521	Breast cancer	2	Neoplasms	darkcyan	4	Other	FALSE
22:35658694:A:G	22	35658694	287.31	0.552294	Primary thrombocytopenia	4	Hematopoietic	darkorange1	4	Other	FALSE
22:35658694:A:G	22	35658694	274.11	0.562473	Gouty arthropathy	3	Endocrine/Metabolic	brown	4	Other	FALSE
22:35658694:A:G	22	35658694	250.7	0.147991	Diabetic retinopathy	3	Endocrine/Metabolic	brown	4	Other	FALSE
22:35658694:A:G	22	35658694	332	0.986181	Parkinson's disease	6	Neurological	darkblue	4	Other	FALSE
22:35658694:A:G	22	35658694	292.2	0.701866	Mild cognitive impairment	5	Mental Disorders	magenta	4	Other	FALSE
22:35658694:A:G	22	35658694	939	0.0900744	Atopic/contact dermatitis due to other or unspecified	13	Dermatologic	firebrick	4	Other	FALSE
22:35658694:A:G	22	35658694	738.4	0.227431	Acquired spondylolisthesis	14	Musculoskeletal	darkolivegreen	4	Other	FALSE
22:35658694:A:G	22	35658694	204.4	0.705921	Multiple myeloma	2	Neoplasms	darkcyan	4	Other	FALSE
22:35658694:A:G	22	35658694	455	0.284881	Hemorrhoids	8	Circulatory System	red	4	Other	FALSE
22:35658694:A:G	22	35658694	695.81	0.857893	Erythema nodosum	13	Dermatologic	firebrick	4	Other	FALSE
22:35658694:A:G	22	35658694	912	0.206005	Insect bite	18	Injuries & Poisonings	gray50	4	Other	FALSE
22:35658694:A:G	22	35658694	286.7	0.565194	Other and unspecified coagulation defects	4	Hematopoietic	darkorange1	4	Other	FALSE
22:35658694:A:G	22	35658694	426.24	0.175327	Atrioventricular block, complete	8	Circulatory System	red	4	Other	FALSE
22:35658694:A:G	22	35658694	327	0.437319	Sleep disorders	6	Neurological	darkblue	4	Other	FALSE
22:35658694:A:G	22	35658694	420.2	0.805177	Pericarditis	8	Circulatory System	red	4	Other	FALSE
22:35658694:A:G	22	35658694	530.1	0.798356	Esophagitis, GERD and related diseases	10	Digestive	chartreuse4	4	Other	FALSE
22:35658694:A:G	22	35658694	361.1	0.550294	Retinal detachment with retinal defect	7	Sense Organs	darkseagreen4	4	Other	FALSE
22:35658694:A:G	22	35658694	706	0.295683	Diseases of sebaceous glands	13	Dermatologic	firebrick	4	Other	FALSE
22:35658694:A:G	22	35658694	282	0.747451	Hereditary hemolytic anemias	4	Hematopoietic	darkorange1	4	Other	FALSE
22:35658694:A:G	22	35658694	227.1	0.741278	Benign neoplasm of adrenal gland	2	Neoplasms	darkcyan	4	Other	FALSE
22:35658694:A:G	22	35658694	575.1	0.487573	Cholangitis	10	Digestive	chartreuse4	4	Other	FALSE
22:35658694:A:G	22	35658694	90	0.61082	Sexually transmitted infections (not HIV or hepatitis)	1	Infectious Diseases	blue	4	Other	FALSE
22:35658694:A:G	22	35658694	364.5	0.158902	Corneal dystrophy	7	Sense Organs	darkseagreen4	4	Other	FALSE
22:35658694:A:G	22	35658694	276.14	0.964963	Hypopotassemia	3	Endocrine/Metabolic	brown	4	Other	FALSE
22:35658694:A:G	22	35658694	681	0.93454	Superficial cellulitis and abscess	13	Dermatologic	firebrick	4	Other	FALSE
22:35658694:A:G	22	35658694	426.7	0.69606	Abnormal electrocardiogram [ECG] [EKG]	8	Circulatory System	red	4	Other	FALSE
22:35658694:A:G	22	35658694	241.1	0.791114	Nontoxic uninodular goiter	3	Endocrine/Metabolic	brown	4	Other	FALSE
22:35658694:A:G	22	35658694	749	0.604603	Congenital anomalies of face and neck	15	Congenital Anomalies	mediumspringgreen	4	Other	FALSE
22:35658694:A:G	22	35658694	226	0.22048	Benign neoplasm of thyroid glands	2	Neoplasms	darkcyan	4	Other	FALSE
22:35658694:A:G	22	35658694	704.11	0.976389	Alopecia Areata	13	Dermatologic	firebrick	4	Other	FALSE
22:35658694:A:G	22	35658694	433	0.0958854	Cerebrovascular disease	8	Circulatory System	red	4	Other	FALSE
22:35658694:A:G	22	35658694	414	0.791818	Other forms of chronic heart disease	8	Circulatory System	red	4	Other	FALSE
22:35658694:A:G	22	35658694	350	0.28551	Abnormal movement	6	Neurological	darkblue	4	Other	FALSE
22:35658694:A:G	22	35658694	531.4	0.570482	Peptic ulcer, site unspecified	10	Digestive	chartreuse4	4	Other	FALSE
22:35658694:A:G	22	35658694	38.3	0.565882	Bacteremia	1	Infectious Diseases	blue	4	Other	FALSE
22:35658694:A:G	22	35658694	281.9	0.217311	Deficiency anemias	4	Hematopoietic	darkorange1	4	Other	FALSE
22:35658694:A:G	22	35658694	733.8	0.971183	Malunion and nonunion of fracture	14	Musculoskeletal	darkolivegreen	4	Other	FALSE
22:35658694:A:G	22	35658694	710.11	0.997008	Acute osteomyelitis	14	Musculoskeletal	darkolivegreen	4	Other	FALSE
22:35658694:A:G	22	35658694	526.5	0.45665	Inflammatory conditions of jaw	10	Digestive	chartreuse4	4	Other	FALSE
22:35658694:A:G	22	35658694	345.12	0.0774063	Partial epilepsy	6	Neurological	darkblue	4	Other	FALSE
22:35658694:A:G	22	35658694	376	0.621992	Disorders of the orbit	7	Sense Organs	darkseagreen4	4	Other	FALSE
22:35658694:A:G	22	35658694	362.8	0.0258568	Retinal hemorrhage/ischemia	7	Sense Organs	darkseagreen4	4	Other	FALSE
22:35658694:A:G	22	35658694	531.1	0.576128	Hemorrhage from gastrointestinal ulcer	10	Digestive	chartreuse4	4	Other	FALSE
22:35658694:A:G	22	35658694	70.3	0.183922	Viral hepatitis C	1	Infectious Diseases	blue	4	Other	FALSE
22:35658694:A:G	22	35658694	512.9	0.0601333	Other dyspnea	9	Respiratory	coral4	4	Other	FALSE
22:35658694:A:G	22	35658694	513.32	0.487484	Orthopnea	9	Respiratory	coral4	4	Other	FALSE
22:35658694:A:G	22	35658694	475.9	0.102416	Postnasal drip	9	Respiratory	coral4	4	Other	FALSE
22:35658694:A:G	22	35658694	735.21	0.987621	Hammer toe (acquired)	14	Musculoskeletal	darkolivegreen	4	Other	FALSE
22:35658694:A:G	22	35658694	830	0.616864	Dislocation	18	Injuries & Poisonings	gray50	4	Other	FALSE
22:35658694:A:G	22	35658694	536	0.725526	Disorders of function of stomach	10	Digestive	chartreuse4	4	Other	FALSE
22:35658694:A:G	22	35658694	155	0.385318	Cancer of liver and intrahepatic bile duct	2	Neoplasms	darkcyan	4	Other	FALSE
22:35658694:A:G	22	35658694	451	0.743962	Phlebitis and thrombophlebitis	8	Circulatory System	red	4	Other	FALSE
22:35658694:A:G	22	35658694	255.12	0.679972	Hyperaldosteronism	3	Endocrine/Metabolic	brown	4	Other	FALSE
22:35658694:A:G	22	35658694	594.8	0.78318	Renal colic	11	Genitourinary	black	4	Other	FALSE
22:35658694:A:G	22	35658694	41.12	0.817809	Methicillin resistant Staphylococcus aureus	1	Infectious Diseases	blue	4	Other	FALSE
22:35658694:A:G	22	35658694	537.1	0.789254	Lesions of stomach and duodenum	10	Digestive	chartreuse4	4	Other	FALSE
22:35658694:A:G	22	35658694	701.5	0.70456	Abnormal granulation tissue	13	Dermatologic	firebrick	4	Other	FALSE
22:35658694:A:G	22	35658694	550.6	0.792474	Incisional hernia	10	Digestive	chartreuse4	4	Other	FALSE
22:35658694:A:G	22	35658694	191.1	0.641789	Cancer of brain and nervous system	2	Neoplasms	darkcyan	4	Other	FALSE
22:35658694:A:G	22	35658694	379.2	0.776242	Disorders of vitreous body	7	Sense Organs	darkseagreen4	4	Other	FALSE
22:35658694:A:G	22	35658694	411.9	0.280081	Other acute and subacute forms of ischemic heart disease	8	Circulatory System	red	4	Other	FALSE
22:35658694:A:G	22	35658694	350.5	0.907878	Abnormal reflex	6	Neurological	darkblue	4	Other	FALSE
22:35658694:A:G	22	35658694	735.2	0.28973	Acquired toe deformities	14	Musculoskeletal	darkolivegreen	4	Other	FALSE
22:35658694:A:G	22	35658694	454.1	0.513194	Varicose veins of lower extremity	8	Circulatory System	red	4	Other	FALSE
22:35658694:A:G	22	35658694	339	0.140486	Other headache syndromes	6	Neurological	darkblue	4	Other	FALSE
22:35658694:A:G	22	35658694	527.8	0.00167887	Other specified diseases of the salivary glands	10	Digestive	chartreuse4	4	Other	FALSE
22:35658694:A:G	22	35658694	281.12	0.142191	Other vitamin B12 deficiency anemia	4	Hematopoietic	darkorange1	4	Other	FALSE
22:35658694:A:G	22	35658694	505	0.273599	Other pulmonary inflamation or edema	9	Respiratory	coral4	4	Other	FALSE
22:35658694:A:G	22	35658694	735.1	0.258772	Flat foot	14	Musculoskeletal	darkolivegreen	4	Other	FALSE
22:35658694:A:G	22	35658694	574.11	0.782762	Cholelithiasis with acute cholecystitis	10	Digestive	chartreuse4	4	Other	FALSE
22:35658694:A:G	22	35658694	556.1	0.62706	Ulceration of intestine	10	Digestive	chartreuse4	4	Other	FALSE
22:35658694:A:G	22	35658694	686.3	0.52291	Pilonidal cyst	13	Dermatologic	firebrick	4	Other	FALSE
22:35658694:A:G	22	35658694	327.32	0.440631	Obstructive sleep apnea	6	Neurological	darkblue	4	Other	FALSE
22:35658694:A:G	22	35658694	244	0.437504	Hypothyroidism	3	Endocrine/Metabolic	brown	4	Other	FALSE
22:35658694:A:G	22	35658694	540.1	0.271136	Appendicitis	10	Digestive	chartreuse4	4	Other	FALSE
22:35658694:A:G	22	35658694	575	0.245005	Other biliary tract disease	10	Digestive	chartreuse4	4	Other	FALSE
22:35658694:A:G	22	35658694	276.12	0.00855752	Hyposmolality and/or hyponatremia	3	Endocrine/Metabolic	brown	4	Other	FALSE
22:35658694:A:G	22	35658694	609.1	0.48015	Infertility, male	11	Genitourinary	black	4	Other	FALSE
22:35658694:A:G	22	35658694	687	0.757367	Symptoms affecting skin	13	Dermatologic	firebrick	4	Other	FALSE
22:35658694:A:G	22	35658694	204.2	0.738949	Myeloid leukemia	2	Neoplasms	darkcyan	4	Other	FALSE
22:35658694:A:G	22	35658694	272.12	0.480434	Hyperglyceridemia	3	Endocrine/Metabolic	brown	4	Other	FALSE
22:35658694:A:G	22	35658694	727.5	0.318671	Rupture of synovium	14	Musculoskeletal	darkolivegreen	4	Other	FALSE
22:35658694:A:G	22	35658694	857	0.196965	Mechanical complication of unspecified genitourinary device, implant, and graft	18	Injuries & Poisonings	gray50	4	Other	FALSE
22:35658694:A:G	22	35658694	854	0.768748	Complications of cardiac/vascular device, implant, and graft	18	Injuries & Poisonings	gray50	4	Other	FALSE
22:35658694:A:G	22	35658694	722.7	0.996175	Intervertebral disc disorder with myelopathy	14	Musculoskeletal	darkolivegreen	4	Other	FALSE
22:35658694:A:G	22	35658694	946	0.34402	Anaphylactic shock NOS	18	Injuries & Poisonings	gray50	4	Other	FALSE
22:35658694:A:G	22	35658694	726.3	0.962351	Bursitis	14	Musculoskeletal	darkolivegreen	4	Other	FALSE
22:35658694:A:G	22	35658694	751.22	0.501521	Other specified congenital anomalies of kidney	15	Congenital Anomalies	mediumspringgreen	4	Other	FALSE
22:35658694:A:G	22	35658694	246.7	0.95511	Abnormal results of function study of thyroid	3	Endocrine/Metabolic	brown	4	Other	FALSE
22:35658694:A:G	22	35658694	352	0.390762	Disorders of other cranial nerves	6	Neurological	darkblue	4	Other	FALSE
22:35658694:A:G	22	35658694	521.1	0.186096	Dental caries	10	Digestive	chartreuse4	4	Other	FALSE
22:35658694:A:G	22	35658694	429.2	0.020869	Abnormal function study of cardiovascular system	8	Circulatory System	red	4	Other	FALSE
22:35658694:A:G	22	35658694	347	0.543784	Cataplexy and narcolepsy	6	Neurological	darkblue	4	Other	FALSE
22:35658694:A:G	22	35658694	560	0.928968	Intestinal obstruction without mention of hernia	10	Digestive	chartreuse4	4	Other	FALSE
22:35658694:A:G	22	35658694	253	0.0694009	Disorders of the pituitary gland and its hypothalamic control	3	Endocrine/Metabolic	brown	4	Other	FALSE
22:35658694:A:G	22	35658694	726.2	0.306911	Synoviopathy	14	Musculoskeletal	darkolivegreen	4	Other	FALSE
22:35658694:A:G	22	35658694	526.9	0.684349	Jaw disease NOS	10	Digestive	chartreuse4	4	Other	FALSE
22:35658694:A:G	22	35658694	364	0.216523	Corneal opacity and other disorders of cornea	7	Sense Organs	darkseagreen4	4	Other	FALSE
22:35658694:A:G	22	35658694	344	0.61926	Other paralytic syndromes	6	Neurological	darkblue	4	Other	FALSE
22:35658694:A:G	22	35658694	751.1	0.242089	Congenital anomalies of genital organs	15	Congenital Anomalies	mediumspringgreen	4	Other	FALSE
22:35658694:A:G	22	35658694	201	0.0141837	Hodgkin's disease	2	Neoplasms	darkcyan	4	Other	FALSE
22:35658694:A:G	22	35658694	850	0.869167	Hemorrhage or hematoma complicating a procedure	18	Injuries & Poisonings	gray50	4	Other	FALSE
22:35658694:A:G	22	35658694	721.2	0.976988	Spondylosis with myelopathy	14	Musculoskeletal	darkolivegreen	4	Other	FALSE
22:35658694:A:G	22	35658694	872	0.267625	Traumatic amputation	18	Injuries & Poisonings	gray50	4	Other	FALSE
22:35658694:A:G	22	35658694	610	0.434505	Benign mammary dysplasias	11	Genitourinary	black	4	Other	FALSE
22:35658694:A:G	22	35658694	341	0.761625	Other demyelinating diseases of central nervous system	6	Neurological	darkblue	4	Other	FALSE
22:35658694:A:G	22	35658694	574.12	0.159422	Cholelithiasis with other cholecystitis	10	Digestive	chartreuse4	4	Other	FALSE
22:35658694:A:G	22	35658694	427.21	0.31549	Atrial fibrillation	8	Circulatory System	red	4	Other	FALSE
22:35658694:A:G	22	35658694	426.8	0.548942	Other cardiac conduction disorders	8	Circulatory System	red	4	Other	FALSE
22:35658694:A:G	22	35658694	792.1	0.422455	Papanicolaou smear of cervix or vagina with atypical squamous cells	11	Genitourinary	black	4	Other	FALSE
22:35658694:A:G	22	35658694	483	0.212289	Acute bronchitis and bronchiolitis	9	Respiratory	coral4	4	Other	FALSE
22:35658694:A:G	22	35658694	151	0.445863	Cancer of stomach	2	Neoplasms	darkcyan	4	Other	FALSE
22:35658694:A:G	22	35658694	110.2	0.588701	Dermatomycoses	1	Infectious Diseases	blue	4	Other	FALSE
22:35658694:A:G	22	35658694	720	0.656322	Spinal stenosis	14	Musculoskeletal	darkolivegreen	4	Other	FALSE
22:35658694:A:G	22	35658694	727.2	0.843642	Bursitis disorders	14	Musculoskeletal	darkolivegreen	4	Other	FALSE
22:35658694:A:G	22	35658694	362.4	0.965672	Retinal vascular changes and abnomalities	7	Sense Organs	darkseagreen4	4	Other	FALSE
22:35658694:A:G	22	35658694	342	0.0826446	Hemiplegia	6	Neurological	darkblue	4	Other	FALSE
22:35658694:A:G	22	35658694	747.13	0.842024	Congenital anomalies of great vessels	15	Congenital Anomalies	mediumspringgreen	4	Other	FALSE
22:35658694:A:G	22	35658694	580.2	0.197734	Nephrotic syndrome without mention of glomerulonephritis	11	Genitourinary	black	4	Other	FALSE
22:35658694:A:G	22	35658694	277	0.338374	Other disorders of metabolism	3	Endocrine/Metabolic	brown	4	Other	FALSE
22:35658694:A:G	22	35658694	261.2	0.0451853	Vitamin B-complex deficiencies	3	Endocrine/Metabolic	brown	4	Other	FALSE
22:35658694:A:G	22	35658694	560.4	0.861952	Other intestinal obstruction	10	Digestive	chartreuse4	4	Other	FALSE
22:35658694:A:G	22	35658694	370	0.184316	Keratitis	7	Sense Organs	darkseagreen4	4	Other	FALSE
22:35658694:A:G	22	35658694	245	0.520735	Thyroiditis	3	Endocrine/Metabolic	brown	4	Other	FALSE
22:35658694:A:G	22	35658694	715	0.890562	Other inflammatory spondylopathies	14	Musculoskeletal	darkolivegreen	4	Other	FALSE
22:35658694:A:G	22	35658694	369.5	0.936661	Conjunctivitis, infectious	7	Sense Organs	darkseagreen4	4	Other	FALSE
22:35658694:A:G	22	35658694	292.5	0.470329	Transient alteration of awareness	5	Mental Disorders	magenta	4	Other	FALSE
22:35658694:A:G	22	35658694	798.1	0.592693	Chronic fatigue syndrome	17	Symptoms	purple	4	Other	FALSE
22:35658694:A:G	22	35658694	741	0.330852	Symptoms and disorders of the joints	14	Musculoskeletal	darkolivegreen	4	Other	FALSE
22:35658694:A:G	22	35658694	599.6	0.642586	Oliguria and anuria	11	Genitourinary	black	4	Other	FALSE
22:35658694:A:G	22	35658694	573.1	0.836202	Chronic passive congestion of liver	10	Digestive	chartreuse4	4	Other	FALSE
22:35658694:A:G	22	35658694	535.1	0.103437	Acute gastritis	10	Digestive	chartreuse4	4	Other	FALSE
22:35658694:A:G	22	35658694	293.1	0.585132	Swelling, mass, or lump in head and neck [Space-occupying lesion, intracranial NOS]	5	Mental Disorders	magenta	4	Other	FALSE
22:35658694:A:G	22	35658694	496.21	0.552529	Obstructive chronic bronchitis	9	Respiratory	coral4	4	Other	FALSE
22:35658694:A:G	22	35658694	713.5	0.154666	Arthropathy associated with neurological disorders	14	Musculoskeletal	darkolivegreen	4	Other	FALSE
22:35658694:A:G	22	35658694	427.7	0.754367	Tachycardia NOS	8	Circulatory System	red	4	Other	FALSE
22:35658694:A:G	22	35658694	575.6	0.982928	Cholesterolosis of gallbladder	10	Digestive	chartreuse4	4	Other	FALSE
22:35658694:A:G	22	35658694	433.2	0.00573001	Occlusion of cerebral arteries	8	Circulatory System	red	4	Other	FALSE
22:35658694:A:G	22	35658694	695.3	0.46538	Rosacea	13	Dermatologic	firebrick	4	Other	FALSE
22:35658694:A:G	22	35658694	382	0.988671	Otalgia	7	Sense Organs	darkseagreen4	4	Other	FALSE
22:35658694:A:G	22	35658694	503	0.500098	Pulmonary congestion and hypostasis	9	Respiratory	coral4	4	Other	FALSE
22:35658694:A:G	22	35658694	599.3	0.738738	Dysuria	11	Genitourinary	black	4	Other	FALSE
22:35658694:A:G	22	35658694	782.3	0.323	Edema	17	Symptoms	purple	4	Other	FALSE
22:35658694:A:G	22	35658694	735.3	0.449366	Hallux valgus (Bunion)	14	Musculoskeletal	darkolivegreen	4	Other	FALSE
22:35658694:A:G	22	35658694	530.2	0.967187	Esophageal bleeding (varices/hemorrhage)	10	Digestive	chartreuse4	4	Other	FALSE
22:35658694:A:G	22	35658694	481	0.623126	Influenza	9	Respiratory	coral4	4	Other	FALSE
22:35658694:A:G	22	35658694	394.7	0.633757	Disease of tricuspid valve	8	Circulatory System	red	4	Other	FALSE
22:35658694:A:G	22	35658694	497	0.97359	Bronchitis	9	Respiratory	coral4	4	Other	FALSE
22:35658694:A:G	22	35658694	737.1	0.731699	Kyphosis (acquired)	14	Musculoskeletal	darkolivegreen	4	Other	FALSE
22:35658694:A:G	22	35658694	771	0.00637157	Musculoskeletal symptoms referable to limbs	17	Symptoms	purple	4	Other	FALSE
22:35658694:A:G	22	35658694	560.2	0.739834	Impaction of intestine	10	Digestive	chartreuse4	4	Other	FALSE
22:35658694:A:G	22	35658694	613	0.439773	Other nonmalignant breast conditions	11	Genitourinary	black	4	Other	FALSE
22:35658694:A:G	22	35658694	174.1	0.315033	Breast cancer [female]	2	Neoplasms	darkcyan	4	Other	FALSE
22:35658694:A:G	22	35658694	274.2	0.0131221	Crystal arthropathies	3	Endocrine/Metabolic	brown	4	Other	FALSE
22:35658694:A:G	22	35658694	429.3	0.669832	Symptoms involving cardiovascular system	8	Circulatory System	red	4	Other	FALSE
22:35658694:A:G	22	35658694	471	0.714676	Nasal polyps	9	Respiratory	coral4	4	Other	FALSE
22:35658694:A:G	22	35658694	716.9	0.0635677	Arthropathy NOS	14	Musculoskeletal	darkolivegreen	4	Other	FALSE
22:35658694:A:G	22	35658694	272.13	0.610572	Mixed hyperlipidemia	3	Endocrine/Metabolic	brown	4	Other	FALSE
22:35658694:A:G	22	35658694	573.2	0.476206	Liver replaced by transplant	10	Digestive	chartreuse4	4	Other	FALSE
22:35658694:A:G	22	35658694	504	0.245758	Other alveolar and parietoalveolar pneumonopathy	9	Respiratory	coral4	4	Other	FALSE
22:35658694:A:G	22	35658694	495.2	0.512945	Asthma with exacerbation	9	Respiratory	coral4	4	Other	FALSE
22:35658694:A:G	22	35658694	54	0.0128166	Herpes simplex	1	Infectious Diseases	blue	4	Other	FALSE
22:35658694:A:G	22	35658694	686	0.54389	Other local infections of skin and subcutaneous tissue	13	Dermatologic	firebrick	4	Other	FALSE
22:35658694:A:G	22	35658694	709.7	0.248696	Unspecified diffuse connective tissue disease	13	Dermatologic	firebrick	4	Other	FALSE
22:35658694:A:G	22	35658694	210	0.361027	Benign neoplasm of lip, oral cavity, and pharynx	2	Neoplasms	darkcyan	4	Other	FALSE
22:35658694:A:G	22	35658694	395	0.942481	Heart valve disorders	8	Circulatory System	red	4	Other	FALSE
22:35658694:A:G	22	35658694	427.8	0.873244	Sinoatrial node dysfunction (Bradycardia)	8	Circulatory System	red	4	Other	FALSE
22:35658694:A:G	22	35658694	427.4	0.485219	Cardiac arrest and ventricular fibrillation	8	Circulatory System	red	4	Other	FALSE
22:35658694:A:G	22	35658694	275.3	0.683089	Disorders of magnesium metabolism	3	Endocrine/Metabolic	brown	4	Other	FALSE
22:35658694:A:G	22	35658694	401.22	0.274051	Hypertensive chronic kidney disease	8	Circulatory System	red	4	Other	FALSE
22:35658694:A:G	22	35658694	443	0.933519	Peripheral vascular disease	8	Circulatory System	red	4	Other	FALSE
22:35658694:A:G	22	35658694	288.11	0.376141	Neutropenia	4	Hematopoietic	darkorange1	4	Other	FALSE
22:35658694:A:G	22	35658694	772.1	0.690086	Muscular wasting and disuse atrophy	17	Symptoms	purple	4	Other	FALSE
22:35658694:A:G	22	35658694	245.21	0.751549	Chronic lymphocytic thyroiditis	3	Endocrine/Metabolic	brown	4	Other	FALSE
22:35658694:A:G	22	35658694	79	0.520688	Viral infection	1	Infectious Diseases	blue	4	Other	FALSE
22:35658694:A:G	22	35658694	280.1	0.0846027	Iron deficiency anemias, unspecified or not due to blood loss	4	Hematopoietic	darkorange1	4	Other	FALSE
22:35658694:A:G	22	35658694	599.8	0.646101	Other symptoms involving urinary system	11	Genitourinary	black	4	Other	FALSE
22:35658694:A:G	22	35658694	592	0.811208	Cystitis and urethritis	11	Genitourinary	black	4	Other	FALSE
22:35658694:A:G	22	35658694	427	0.394451	Cardiac dysrhythmias	8	Circulatory System	red	4	Other	FALSE
22:35658694:A:G	22	35658694	379.9	0.670083	Pain, swelling or discharge of eye	7	Sense Organs	darkseagreen4	4	Other	FALSE
22:35658694:A:G	22	35658694	427.12	0.418672	Paroxysmal ventricular tachycardia	8	Circulatory System	red	4	Other	FALSE
22:35658694:A:G	22	35658694	588	0.297879	Disorders resulting from impaired renal function	11	Genitourinary	black	4	Other	FALSE
22:35658694:A:G	22	35658694	580.12	0.709621	Non-proliferative glomerulonephritis	11	Genitourinary	black	4	Other	FALSE
22:35658694:A:G	22	35658694	536.3	0.183185	Gastroparesis	10	Digestive	chartreuse4	4	Other	FALSE
22:35658694:A:G	22	35658694	701.1	0.505592	Keratoderma, acquired	13	Dermatologic	firebrick	4	Other	FALSE
22:35658694:A:G	22	35658694	289.5	0.107557	Diseases of spleen	4	Hematopoietic	darkorange1	4	Other	FALSE
22:35658694:A:G	22	35658694	504.1	0.428747	Idiopathic fibrosing alveolitis	9	Respiratory	coral4	4	Other	FALSE
22:35658694:A:G	22	35658694	742	0.232967	Derangement of joint, non-traumatic	14	Musculoskeletal	darkolivegreen	4	Other	FALSE
22:35658694:A:G	22	35658694	272.9	0.15376	Unspecified disorder of lipoid metabolism	3	Endocrine/Metabolic	brown	4	Other	FALSE
22:35658694:A:G	22	35658694	840	0.983191	Sprains and strains	18	Injuries & Poisonings	gray50	4	Other	FALSE
22:35658694:A:G	22	35658694	275	0.418122	Disorders of mineral metabolism	3	Endocrine/Metabolic	brown	4	Other	FALSE
22:35658694:A:G	22	35658694	539	0.346257	Bariatric surgery	10	Digestive	chartreuse4	4	Other	FALSE
22:35658694:A:G	22	35658694	386	0.508703	Vertiginous syndromes and other disorders of vestibular system	7	Sense Organs	darkseagreen4	4	Other	FALSE
22:35658694:A:G	22	35658694	274	0.930134	Gout and other crystal arthropathies	3	Endocrine/Metabolic	brown	4	Other	FALSE
22:35658694:A:G	22	35658694	761	0.72141	Cervicalgia	17	Symptoms	purple	4	Other	FALSE
22:35658694:A:G	22	35658694	316	0.0639904	Substance addiction and disorders	5	Mental Disorders	magenta	4	Other	FALSE
22:35658694:A:G	22	35658694	270.3	0.822571	Disorders of plasma protein metabolism	3	Endocrine/Metabolic	brown	4	Other	FALSE
22:35658694:A:G	22	35658694	242.3	0.67452	Exophthalmos	3	Endocrine/Metabolic	brown	4	Other	FALSE
22:35658694:A:G	22	35658694	427.1	0.276993	Paroxysmal tachycardia, unspecified	8	Circulatory System	red	4	Other	FALSE
22:35658694:A:G	22	35658694	451.2	0.30819	Phlebitis and thrombophlebitis of lower extremities	8	Circulatory System	red	4	Other	FALSE
22:35658694:A:G	22	35658694	571.51	0.556398	Cirrhosis of liver without mention of alcohol	10	Digestive	chartreuse4	4	Other	FALSE
22:35658694:A:G	22	35658694	756.5	0.470671	Congenital osteodystrophies	15	Congenital Anomalies	mediumspringgreen	4	Other	FALSE
22:35658694:A:G	22	35658694	740	0.184533	Osteoarthrosis	14	Musculoskeletal	darkolivegreen	4	Other	FALSE
22:35658694:A:G	22	35658694	803	0.13094	Fracture of upper limb	18	Injuries & Poisonings	gray50	4	Other	FALSE
22:35658694:A:G	22	35658694	292	0.274047	Neurological disorders	5	Mental Disorders	magenta	4	Other	FALSE
22:35658694:A:G	22	35658694	597	0.965862	Other disorders of urethra and urinary tract	11	Genitourinary	black	4	Other	FALSE
22:35658694:A:G	22	35658694	530	0.979479	Diseases of esophagus	10	Digestive	chartreuse4	4	Other	FALSE
22:35658694:A:G	22	35658694	352.1	0.087272	Trigeminal nerve disorders [CN5]	6	Neurological	darkblue	4	Other	FALSE
22:35658694:A:G	22	35658694	459	0.926165	Other disorders of circulatory system	8	Circulatory System	red	4	Other	FALSE
22:35658694:A:G	22	35658694	420	0.583111	Carditis	8	Circulatory System	red	4	Other	FALSE
22:35658694:A:G	22	35658694	249	0.533174	Secondary diabetes mellitus	3	Endocrine/Metabolic	brown	4	Other	FALSE
22:35658694:A:G	22	35658694	755	0.10638	Congenital anomalies of limbs	15	Congenital Anomalies	mediumspringgreen	4	Other	FALSE
22:35658694:A:G	22	35658694	427.42	0.56616	Cardiac arrest	8	Circulatory System	red	4	Other	FALSE
22:35658694:A:G	22	35658694	416	0.671712	Cardiomegaly	8	Circulatory System	red	4	Other	FALSE
22:35658694:A:G	22	35658694	540.11	0.49399	Acute appendicitis	10	Digestive	chartreuse4	4	Other	FALSE
22:35658694:A:G	22	35658694	277.51	0.575424	Lipoprotein disorders	3	Endocrine/Metabolic	brown	4	Other	FALSE
22:35658694:A:G	22	35658694	704.1	0.98852	Alopecia	13	Dermatologic	firebrick	4	Other	FALSE
22:35658694:A:G	22	35658694	362.3	0.352069	Other nondiabetic retinopathy	7	Sense Organs	darkseagreen4	4	Other	FALSE
22:35658694:A:G	22	35658694	687.3	0.629793	Changes in skin texture	13	Dermatologic	firebrick	4	Other	FALSE
22:35658694:A:G	22	35658694	797.1	0.396137	Cardiogenic shock	17	Symptoms	purple	4	Other	FALSE
22:35658694:A:G	22	35658694	750.2	0.469085	Lower gastrointestinal congenital anomalies	15	Congenital Anomalies	mediumspringgreen	4	Other	FALSE
22:35658694:A:G	22	35658694	599	0.807115	Other symptoms/disorders or the urinary system	11	Genitourinary	black	4	Other	FALSE
22:35658694:A:G	22	35658694	224	0.867732	Benign neoplasm of eye	2	Neoplasms	darkcyan	4	Other	FALSE
22:35658694:A:G	22	35658694	512.2	0.912047	Painful respiration	9	Respiratory	coral4	4	Other	FALSE
22:35658694:A:G	22	35658694	253.2	0.498404	Pituitary hypofunction	3	Endocrine/Metabolic	brown	4	Other	FALSE
22:35658694:A:G	22	35658694	585.2	0.995821	Renal failure NOS	11	Genitourinary	black	4	Other	FALSE
22:35658694:A:G	22	35658694	204	0.333984	Leukemia	2	Neoplasms	darkcyan	4	Other	FALSE
22:35658694:A:G	22	35658694	158	0.767926	Neoplasm of unspecified nature of digestive system	2	Neoplasms	darkcyan	4	Other	FALSE
22:35658694:A:G	22	35658694	741.2	0.7499	Stiffness of joint	14	Musculoskeletal	darkolivegreen	4	Other	FALSE
22:35658694:A:G	22	35658694	594.2	0.704301	Calculus of lower urinary tract	11	Genitourinary	black	4	Other	FALSE
22:35658694:A:G	22	35658694	365	0.981588	Glaucoma	7	Sense Organs	darkseagreen4	4	Other	FALSE
22:35658694:A:G	22	35658694	430.1	0.516811	Subarachnoid hemorrhage	8	Circulatory System	red	4	Other	FALSE
22:35658694:A:G	22	35658694	250.11	0.777668	Type 1 diabetes with ketoacidosis	3	Endocrine/Metabolic	brown	4	Other	FALSE
22:35658694:A:G	22	35658694	513.31	0.839027	Apnea	9	Respiratory	coral4	4	Other	FALSE
22:35658694:A:G	22	35658694	694.2	0.468747	Other dyschromia	13	Dermatologic	firebrick	4	Other	FALSE
22:35658694:A:G	22	35658694	287.3	0.886251	Thrombocytopenia	4	Hematopoietic	darkorange1	4	Other	FALSE
22:35658694:A:G	22	35658694	389.2	0.921706	Conductive hearing loss	7	Sense Organs	darkseagreen4	4	Other	FALSE
22:35658694:A:G	22	35658694	564.1	0.285956	Irritable Bowel Syndrome	10	Digestive	chartreuse4	4	Other	FALSE
22:35658694:A:G	22	35658694	337.1	0.252145	Peripheral autonomic neuropathy	6	Neurological	darkblue	4	Other	FALSE
22:35658694:A:G	22	35658694	189.2	0.470076	Cancer of bladder	2	Neoplasms	darkcyan	4	Other	FALSE
22:35658694:A:G	22	35658694	353.1	0.575722	Nerve plexus lesions	6	Neurological	darkblue	4	Other	FALSE
22:35658694:A:G	22	35658694	691	0.250532	Congenital anomalies of skin	13	Dermatologic	firebrick	4	Other	FALSE
22:35658694:A:G	22	35658694	367.1	0.334659	Myopia	7	Sense Organs	darkseagreen4	4	Other	FALSE
22:35658694:A:G	22	35658694	41.21	0.648269	Rheumatic fever / chorea	1	Infectious Diseases	blue	4	Other	FALSE
22:35658694:A:G	22	35658694	276.13	0.859889	Hyperpotassemia	3	Endocrine/Metabolic	brown	4	Other	FALSE
22:35658694:A:G	22	35658694	272	0.178572	Disorders of lipoid metabolism	3	Endocrine/Metabolic	brown	4	Other	FALSE
22:35658694:A:G	22	35658694	751	0.320293	Genitourinary congenital anomalies	15	Congenital Anomalies	mediumspringgreen	4	Other	FALSE
22:35658694:A:G	22	35658694	454	0.81351	Varicose veins	8	Circulatory System	red	4	Other	FALSE
22:35658694:A:G	22	35658694	742.9	0.104429	Other derangement of joint	14	Musculoskeletal	darkolivegreen	4	Other	FALSE
22:35658694:A:G	22	35658694	613.9	0.766901	Breast disorder NOS	11	Genitourinary	black	4	Other	FALSE
22:35658694:A:G	22	35658694	740.2	0.484879	Osteoarthrosis, generalized	14	Musculoskeletal	darkolivegreen	4	Other	FALSE
22:35658694:A:G	22	35658694	626	0.809336	Disorders of menstruation and other abnormal bleeding from female genital tract	11	Genitourinary	black	4	Other	FALSE
22:35658694:A:G	22	35658694	795	0.800111	Other and nonspecific abnormal cytological, histological and immunological findings	17	Symptoms	purple	4	Other	FALSE
22:35658694:A:G	22	35658694	433.8	0.325862	Late effects of cerebrovascular disease	8	Circulatory System	red	4	Other	FALSE
22:35658694:A:G	22	35658694	250.12	0.500956	Type 1 diabetes with renal manifestations	3	Endocrine/Metabolic	brown	4	Other	FALSE
22:35658694:A:G	22	35658694	706.8	0.174068	Other specified diseases of sebaceous glands	13	Dermatologic	firebrick	4	Other	FALSE
22:35658694:A:G	22	35658694	227.2	0.45336	Benign neoplasm of parathyroid gland	2	Neoplasms	darkcyan	4	Other	FALSE
22:35658694:A:G	22	35658694	472	0.07206	Chronic pharyngitis and nasopharyngitis	9	Respiratory	coral4	4	Other	FALSE
22:35658694:A:G	22	35658694	428.1	0.584482	Congestive heart failure (CHF) NOS	8	Circulatory System	red	4	Other	FALSE
22:35658694:A:G	22	35658694	225	0.40709	Benign neoplasm of brain and other parts of nervous system	2	Neoplasms	darkcyan	4	Other	FALSE
22:35658694:A:G	22	35658694	427.61	0.0145687	Supraventricular premature beats	8	Circulatory System	red	4	Other	FALSE
22:35658694:A:G	22	35658694	275.6	0.331071	Hypercalcemia	3	Endocrine/Metabolic	brown	4	Other	FALSE
22:35658694:A:G	22	35658694	198.3	0.0559919	Secondary malignant neoplasm of digestive systems	2	Neoplasms	darkcyan	4	Other	FALSE
22:35658694:A:G	22	35658694	519.9	0.791819	Symptoms involving respiratory system and other chest symptoms	9	Respiratory	coral4	4	Other	FALSE
22:35658694:A:G	22	35658694	389	0.267455	Hearing loss	7	Sense Organs	darkseagreen4	4	Other	FALSE
22:35658694:A:G	22	35658694	802	0.207686	Fracture of pelvis	18	Injuries & Poisonings	gray50	4	Other	FALSE
22:35658694:A:G	22	35658694	800.2	0.530459	Fracture of unspecified part of femur	18	Injuries & Poisonings	gray50	4	Other	FALSE
22:35658694:A:G	22	35658694	41.2	0.723359	Streptococcus infection	1	Infectious Diseases	blue	4	Other	FALSE
22:35658694:A:G	22	35658694	690.1	0.788091	Seborrheic dermatitis	13	Dermatologic	firebrick	4	Other	FALSE
22:35658694:A:G	22	35658694	696	0.617978	Psoriasis and related disorders	13	Dermatologic	firebrick	4	Other	FALSE
22:35658694:A:G	22	35658694	365.1	0.755705	Open-angle glaucoma	7	Sense Organs	darkseagreen4	4	Other	FALSE
22:35658694:A:G	22	35658694	726.1	0.263855	Enthesopathy	14	Musculoskeletal	darkolivegreen	4	Other	FALSE
22:35658694:A:G	22	35658694	687.4	0.706102	Disturbance of skin sensation	13	Dermatologic	firebrick	4	Other	FALSE
22:35658694:A:G	22	35658694	509.3	0.71808	Pulmonary insufficiency or respiratory failure following trauma and surgery	9	Respiratory	coral4	4	Other	FALSE
22:35658694:A:G	22	35658694	252.2	0.526688	Hypoparathyroidism	3	Endocrine/Metabolic	brown	4	Other	FALSE
22:35658694:A:G	22	35658694	427.41	0.768511	Ventricular fibrillation and flutter	8	Circulatory System	red	4	Other	FALSE
22:35658694:A:G	22	35658694	241.2	0.408925	Nontoxic multinodular goiter	3	Endocrine/Metabolic	brown	4	Other	FALSE
22:35658694:A:G	22	35658694	741.4	0.706768	Joint effusions	14	Musculoskeletal	darkolivegreen	4	Other	FALSE
22:35658694:A:G	22	35658694	338.2	0.527406	Chronic pain	6	Neurological	darkblue	4	Other	FALSE
22:35658694:A:G	22	35658694	198.5	0.736436	Secondary malignancy of brain/spine	2	Neoplasms	darkcyan	4	Other	FALSE
22:35658694:A:G	22	35658694	743.1	0.790079	Osteoporosis	14	Musculoskeletal	darkolivegreen	4	Other	FALSE
22:35658694:A:G	22	35658694	531.5	0.959315	Gastrojejunal ulcer	10	Digestive	chartreuse4	4	Other	FALSE
22:35658694:A:G	22	35658694	292.1	0.0700302	Aphasia/speech disturbance	5	Mental Disorders	magenta	4	Other	FALSE
22:35658694:A:G	22	35658694	724	0.553695	Other and unspecified disorders of back	14	Musculoskeletal	darkolivegreen	4	Other	FALSE
22:35658694:A:G	22	35658694	112	0.0516041	Candidiasis	1	Infectious Diseases	blue	4	Other	FALSE
22:35658694:A:G	22	35658694	593.1	0.530079	Gross hematuria	11	Genitourinary	black	4	Other	FALSE
22:35658694:A:G	22	35658694	276.42	0.575887	Alkalosis	3	Endocrine/Metabolic	brown	4	Other	FALSE
22:35658694:A:G	22	35658694	537	0.578988	Other disorders of stomach and duodenum	10	Digestive	chartreuse4	4	Other	FALSE
22:35658694:A:G	22	35658694	155.1	0.658624	Malignant neoplasm of liver, primary	2	Neoplasms	darkcyan	4	Other	FALSE
22:35658694:A:G	22	35658694	38.1	0.972995	Gram negative septicemia	1	Infectious Diseases	blue	4	Other	FALSE
22:35658694:A:G	22	35658694	569	0.352785	Other disorders of intestine	10	Digestive	chartreuse4	4	Other	FALSE
22:35658694:A:G	22	35658694	800.3	0.448623	Fracture of tibia and fibula	18	Injuries & Poisonings	gray50	4	Other	FALSE
22:35658694:A:G	22	35658694	291	0.070776	Other specified nonpsychotic and/or transient mental disorders	5	Mental Disorders	magenta	4	Other	FALSE
22:35658694:A:G	22	35658694	681.3	0.973614	Cellulitis and abscess of arm/hand	13	Dermatologic	firebrick	4	Other	FALSE
22:35658694:A:G	22	35658694	450	0.35626	Noninfectious disorders of lymphatic channels	8	Circulatory System	red	4	Other	FALSE
22:35658694:A:G	22	35658694	261.4	0.698473	Vitamin D deficiency	3	Endocrine/Metabolic	brown	4	Other	FALSE
22:35658694:A:G	22	35658694	585.1	0.911792	Acute renal failure	11	Genitourinary	black	4	Other	FALSE
22:35658694:A:G	22	35658694	444	0.304408	Arterial embolism and thrombosis	8	Circulatory System	red	4	Other	FALSE
22:35658694:A:G	22	35658694	560.1	0.535582	Paralytic ileus	10	Digestive	chartreuse4	4	Other	FALSE
22:35658694:A:G	22	35658694	331	0.427651	Other cerebral degenerations	6	Neurological	darkblue	4	Other	FALSE
22:35658694:A:G	22	35658694	359	0.176885	Muscular dystrophies and other myopathies	6	Neurological	darkblue	4	Other	FALSE
22:35658694:A:G	22	35658694	429.9	0.738842	Cardiac complications, not elsewhere classified	8	Circulatory System	red	4	Other	FALSE
22:35658694:A:G	22	35658694	580.3	0.0913797	Nephritis and nephropathy without mention of glomerulonephritis	11	Genitourinary	black	4	Other	FALSE
22:35658694:A:G	22	35658694	379.5	0.85466	Disorders of iris and ciliary body	7	Sense Organs	darkseagreen4	4	Other	FALSE
22:35658694:A:G	22	35658694	930	0.601282	Allergic reaction to food	18	Injuries & Poisonings	gray50	4	Other	FALSE
22:35658694:A:G	22	35658694	817	0.555501	Concussion	18	Injuries & Poisonings	gray50	4	Other	FALSE
22:35658694:A:G	22	35658694	378	0.0737704	Strabismus and other disorders of binocular eye movements	7	Sense Organs	darkseagreen4	4	Other	FALSE
22:35658694:A:G	22	35658694	612	0.464015	Breast conditions, congenital or relating to hormones	11	Genitourinary	black	4	Other	FALSE
22:35658694:A:G	22	35658694	577.3	0.0813913	Cyst and pseudocyst of pancreas	10	Digestive	chartreuse4	4	Other	FALSE
22:35658694:A:G	22	35658694	41.4	0.251069	E. coli	1	Infectious Diseases	blue	4	Other	FALSE
22:35658694:A:G	22	35658694	31	0.46976	Diseases due to other mycobacteria	1	Infectious Diseases	blue	4	Other	FALSE
22:35658694:A:G	22	35658694	367.8	0.736964	Hypermetropia	7	Sense Organs	darkseagreen4	4	Other	FALSE
22:35658694:A:G	22	35658694	447.7	0.121277	Aortic ectasia	8	Circulatory System	red	4	Other	FALSE
22:35658694:A:G	22	35658694	707.3	0.894261	Chronic ulcer of unspecified site	13	Dermatologic	firebrick	4	Other	FALSE
22:35658694:A:G	22	35658694	701.3	0.667639	Circumscribed scleroderma	13	Dermatologic	firebrick	4	Other	FALSE
22:35658694:A:G	22	35658694	580.1	0.729888	Glomerulonephritis	11	Genitourinary	black	4	Other	FALSE
22:35658694:A:G	22	35658694	535.2	0.472586	Atrophic gastritis	10	Digestive	chartreuse4	4	Other	FALSE
22:35658694:A:G	22	35658694	427.9	0.466283	Palpitations	8	Circulatory System	red	4	Other	FALSE
[truncated: 60,519 more rows]

## Sheet: Supp. Fig. 4
Supplemental Figure 4. LD heatmap between significant meta-analyzed variants.
[truncated: 1 more rows]
